# Supplementary material for: Electrochromic windows with fast response and wide dynamic range for visible-light modulation without traditional electrodes
Source: Nat Commun. 2024 Jul 20;15:6110. doi: 10.1038/s41467-024-50542-3 (PMC11271603; doi:10.1038/s41467-024-50542-3)
Supplement: Supplementary file 3 — Source data [file 41467_2024_50542_MOESM3_ESM.xlsx]

## Sheet: Fig.2
Fig. 2b					Fig. 2c				Fig. 2d											Fig. 2e
Time (s)	L*	a*	b*		Time (s)	x	y		0 s		30 s		180 s		300 s		600 s			Time (s)	Transmittance (%)
0 s	93.74	0.04	2.25		0 s	0.32	0.33		Wavelength (nm)	Transmittance (%)	Wavelength (nm)	Transmittance (%)	Wavelength (nm)	Transmittance (%)	Wavelength (nm)	Transmittance (%)	Wavelength (nm)	Transmittance (%)		0.05	90.5871
30 s	76.9	3.08	36		30 s	0.39	0.4		800	89.2279	800	65.7743	800	40.9682	800	20.3143	800	4.29215		0.15	90.5527
180 s	47.03	26.12	69.06		180 s	0.54	0.43		799	89.2667	799	65.7626	799	40.9308	799	20.1618	799	4.24512		0.25	90.5644
300 s	23.92	31.99	40.35		300 s	0.61	0.38		798	89.2746	798	65.7864	798	40.915	798	20.0018	798	4.1923		0.35	90.4947
600 s	4.81	1.34	-0.02		600 s	0.33	0.32		797	89.3487	797	65.766	797	40.8422	797	19.8501	797	4.14439		0.45	90.6514
									796	89.3547	796	65.7524	796	40.7712	796	19.7022	796	4.09703		0.55	90.5951
									795	89.3907	795	65.7615	795	40.721	795	19.5424	795	4.05062		0.65	90.6
									794	89.4612	794	65.7488	794	40.6672	794	19.3894	794	4.00143		0.75	90.592
									793	89.4878	793	65.7533	793	40.5962	793	19.2245	793	3.95755		0.85	90.5208
									792	89.5293	792	65.7392	792	40.5326	792	19.0814	792	3.90208		0.95	90.5824
									791	89.5545	791	65.737	791	40.4646	791	18.9259	791	3.8554		1.05	90.5928
									790	89.6258	790	65.7128	790	40.4025	790	18.7803	790	3.8089		1.15	90.5809
									789	89.655	789	65.6885	789	40.3273	789	18.6351	789	3.76762		1.25	90.4776
									788	89.7329	788	65.7097	788	40.2614	788	18.4736	788	3.71351		1.35	90.6504
									787	89.7566	787	65.6818	787	40.174	787	18.3351	787	3.67199		1.45	90.6047
									786	89.744	786	65.6799	786	40.1149	786	18.1871	786	3.62978		1.55	90.6161
									785	89.804	785	65.6781	785	40.0246	785	18.0441	785	3.57977		1.65	90.575
									784	89.8785	784	65.632	784	39.9368	784	17.8976	784	3.5406		1.75	90.5911
									783	89.9164	783	65.617	783	39.8436	783	17.7496	783	3.49902		1.85	90.611
									782	89.9838	782	65.6021	782	39.7788	782	17.603	782	3.45531		1.95	90.5465
									781	90.0245	781	65.5945	781	39.6876	781	17.477	781	3.41139		2.05	90.5997
									780	90.0436	780	65.5551	780	39.5739	780	17.3306	780	3.36658		2.15	90.5632
									779	90.0423	779	65.5269	779	39.4762	779	17.2142	779	3.32934		2.25	90.4622
									778	90.111	778	65.5026	778	39.3641	778	17.0695	778	3.28597		2.35	90.5823
									777	90.1522	777	65.4802	777	39.272	777	16.9371	777	3.24238		2.45	90.6074
									776	90.2094	776	65.4717	776	39.1684	776	16.7932	776	3.20859		2.55	90.6031
									775	90.2362	775	65.4179	775	39.0609	775	16.6678	775	3.16705		2.65	90.5743
									774	90.2989	774	65.3751	774	38.9425	774	16.5441	774	3.12908		2.75	90.538
									773	90.3366	773	65.3524	773	38.8296	773	16.4088	773	3.08817		2.85	90.5676
									772	90.3612	772	65.305	772	38.7198	772	16.277	772	3.05386		2.95	90.6036
									771	90.4103	771	65.2715	771	38.5957	771	16.1602	771	3.01659		3.05	90.5813
									770	90.4469	770	65.2249	770	38.4559	770	16.0198	770	2.97473		3.15	90.5683
									769	90.4728	769	65.1734	769	38.3373	769	15.9109	769	2.94062		3.25	90.5953
									768	90.5106	768	65.1279	768	38.2238	768	15.7835	768	2.9032		3.35	90.572
									767	90.5684	767	65.0816	767	38.0851	767	15.6503	767	2.86818		3.45	90.572
									766	90.6029	766	65.0339	766	37.9599	766	15.5264	766	2.83192		3.55	90.5874
									765	90.6428	765	64.9807	765	37.8202	765	15.4085	765	2.79607		3.65	90.5357
									764	90.6723	764	64.8928	764	37.6727	764	15.2834	764	2.76192		3.75	90.5961
									763	90.6995	763	64.8459	763	37.5409	763	15.159	763	2.725		3.85	90.5924
									762	90.7727	762	64.7819	762	37.3998	762	15.0372	762	2.68999		3.95	90.5492
									761	90.7871	761	64.7166	761	37.2562	761	14.9117	761	2.65571		4.05	90.503
									760	90.8191	760	64.6693	760	37.1169	760	14.7795	760	2.62021		4.15	90.4064
									759	90.898	759	64.5865	759	36.9666	759	14.6543	759	2.58805		4.25	90.2203
									758	90.9242	758	64.5218	758	36.8249	758	14.5389	758	2.55425		4.35	90.0136
									757	90.9272	757	64.4599	757	36.6798	757	14.4156	757	2.51891		4.45	89.7941
									756	90.9795	756	64.3595	756	36.5176	756	14.2887	756	2.48596		4.55	89.5366
									755	91.0167	755	64.3058	755	36.3756	755	14.1649	755	2.45452		4.65	89.2352
									754	91.077	754	64.2014	754	36.2232	754	14.0282	754	2.41788		4.75	88.9338
									753	91.125	753	64.1483	753	36.079	753	13.8988	753	2.38645		4.85	88.6538
									752	91.1231	752	64.0557	752	35.9297	752	13.7817	752	2.35497		4.95	88.3191
									751	91.1572	751	63.9798	751	35.7852	751	13.6541	751	2.32153		5.05	87.9594
									750	91.2031	750	63.8823	750	35.6294	750	13.5232	750	2.29183		5.15	87.668
									749	91.2486	749	63.7968	749	35.4792	749	13.4072	749	2.25886		5.25	87.3211
									748	91.3397	748	63.6947	748	35.3311	748	13.2678	748	2.22552		5.35	86.9457
									747	91.3442	747	63.6198	747	35.1843	747	13.1434	747	2.1939		5.45	86.6444
									746	91.3792	746	63.5225	746	35.0391	746	13.02	746	2.16256		5.55	86.1922
									745	91.4075	745	63.4171	745	34.8959	745	12.8872	745	2.12969		5.65	85.9004
									744	91.4242	744	63.3167	744	34.7508	744	12.7726	744	2.09935		5.75	85.5222
									743	91.464	743	63.1928	743	34.5948	743	12.6443	743	2.07022		5.85	85.099
									742	91.5191	742	63.1089	742	34.4549	742	12.5171	742	2.03912		5.95	84.8267
									741	91.5545	741	63.003	741	34.3151	741	12.3981	741	2.0082		6.05	84.4249
									740	91.5861	740	62.8957	740	34.1682	740	12.2735	740	1.97932		6.15	84.1244
									739	91.6159	739	62.7874	739	34.0512	739	12.1461	739	1.9486		6.25	83.7216
									738	91.6183	738	62.6862	738	33.9211	738	12.0254	738	1.92354		6.35	83.1491
									737	91.6544	737	62.5581	737	33.7789	737	11.9025	737	1.89251		6.45	82.8731
									736	91.7094	736	62.4622	736	33.6534	736	11.7859	736	1.86474		6.55	82.5723
									735	91.7544	735	62.343	735	33.5112	735	11.6721	735	1.83695		6.65	82.2225
									734	91.7555	734	62.2203	734	33.3858	734	11.5415	734	1.8129		6.75	81.881
									733	91.7745	733	62.1319	733	33.2845	733	11.434	733	1.78246		6.85	81.6302
									732	91.7928	732	62.0166	732	33.1739	732	11.3087	732	1.75823		6.95	81.028
									731	91.8056	731	61.8885	731	33.0497	731	11.1929	731	1.72979		7.05	80.7919
									730	91.8459	730	61.7831	730	32.9388	730	11.0768	730	1.7056		7.15	80.3233
									729	91.846	729	61.663	729	32.8283	729	10.9582	729	1.67772		7.25	79.9364
									728	91.8518	728	61.5655	728	32.731	728	10.8458	728	1.65301		7.35	79.4507
									727	91.9077	727	61.4329	727	32.6095	727	10.7296	727	1.62722		7.45	79.0956
									726	91.9155	726	61.31	726	32.5051	726	10.6186	726	1.60093		7.55	78.7544
									725	91.9452	725	61.207	725	32.416	725	10.5111	725	1.57753		7.65	78.3626
									724	91.9563	724	61.091	724	32.3228	724	10.3852	724	1.55298		7.75	77.9765
									723	91.9806	723	60.9649	723	32.2328	723	10.2777	723	1.52903		7.85	77.5857
									722	92.0022	722	60.8355	722	32.1303	722	10.1599	722	1.5056		7.95	77.1613
									721	92.0166	721	60.7258	721	32.0363	721	10.047	721	1.48295		8.05	76.7329
									720	92.0578	720	60.6097	720	31.9519	720	9.94374	720	1.4593		8.15	76.3037
									719	92.1112	719	60.5051	719	31.8684	719	9.83148	719	1.43718		8.25	75.9096
									718	92.1294	718	60.381	718	31.7866	718	9.71318	718	1.41493		8.35	75.4843
									717	92.1103	717	60.2782	717	31.7178	717	9.60088	717	1.3926		8.45	75.0759
									716	92.1502	716	60.1292	716	31.633	716	9.48472	716	1.3693		8.55	74.6538
									715	92.1674	715	60.0192	715	31.5583	715	9.37148	715	1.35026		8.65	74.2439
									714	92.2126	714	59.9125	714	31.4785	714	9.25818	714	1.3286		8.75	73.8038
									713	92.2398	713	59.8017	713	31.4047	713	9.13942	713	1.307		8.85	73.3603
									712	92.257	712	59.6838	712	31.3245	712	9.02181	712	1.28551		8.95	72.9345
									711	92.2648	711	59.5668	711	31.2537	711	8.91017	711	1.26443		9.05	72.4109
									710	92.2671	710	59.4627	710	31.1847	710	8.79116	710	1.24478		9.15	71.9947
									709	92.294	709	59.346	709	31.109	709	8.67172	709	1.22448		9.25	71.6011
									708	92.3147	708	59.2335	708	31.0365	708	8.54808	708	1.20484		9.35	71.2433
									707	92.357	707	59.1161	707	30.9617	707	8.43232	707	1.1856		9.45	70.8487
									706	92.3983	706	59.0068	706	30.8801	706	8.31927	706	1.16587		9.55	70.3718
									705	92.4254	705	58.9081	705	30.8169	705	8.19333	705	1.14587		9.65	69.9672
									704	92.4185	704	58.8136	704	30.745	704	8.07931	704	1.12722		9.75	69.3864
									703	92.4315	703	58.6903	703	30.6608	703	7.95329	703	1.10732		9.85	69.0253
									702	92.4652	702	58.5948	702	30.5945	702	7.83769	702	1.08801		9.95	68.6165
									701	92.4932	701	58.4788	701	30.5123	701	7.716	701	1.06835		10.05	68.1766
									700	92.528	700	58.3673	700	30.4311	700	7.59787	700	1.04899		10.15	67.7081
									699	92.5466	699	58.2679	699	30.3543	699	7.47324	699	1.02995		10.25	67.235
									698	92.5613	698	58.1788	698	30.2629	698	7.35773	698	1.01081		10.35	66.8736
									697	92.5589	697	58.0809	697	30.1785	697	7.23568	697	0.98982		10.45	66.3924
									696	92.5813	696	57.977	696	30.0891	696	7.12265	696	0.97091		10.55	65.9259
									695	92.6105	695	57.8795	695	30.0006	695	7.00401	695	0.9519		10.65	65.5174
									694	92.6191	694	57.7843	694	29.9041	694	6.88417	694	0.93247		10.75	65.0832
									693	92.6507	693	57.6697	693	29.8015	693	6.76926	693	0.9117		10.85	64.661
									692	92.6653	692	57.5821	692	29.6902	692	6.65269	692	0.89359		10.95	64.2352
									691	92.6762	691	57.4951	691	29.5964	691	6.53514	691	0.87394		11.05	63.7198
									690	92.704	690	57.4012	690	29.4809	690	6.42205	690	0.85456		11.15	63.3728
									689	92.7066	689	57.3139	689	29.3679	689	6.30958	689	0.83492		11.25	62.9821
									688	92.7041	688	57.2271	688	29.2472	688	6.19597	688	0.81631		11.35	62.5058
									687	92.7317	687	57.1418	687	29.125	687	6.08748	687	0.79736		11.45	62.0787
									686	92.75	686	57.0447	686	28.998	686	5.97188	686	0.77784		11.55	61.6123
									685	92.7848	685	56.9644	685	28.8643	685	5.86419	685	0.76009		11.65	61.1499
									684	92.7939	684	56.867	684	28.7297	684	5.75672	684	0.74129		11.75	60.7263
									683	92.8064	683	56.8025	683	28.6007	683	5.64416	683	0.72257		11.85	60.4081
									682	92.8014	682	56.7242	682	28.4522	682	5.54139	682	0.70467		11.95	59.9652
									681	92.8104	681	56.6365	681	28.3	681	5.43846	681	0.68526		12.05	59.5402
									680	92.8308	680	56.5413	680	28.1422	680	5.33059	680	0.66865		12.15	59.0891
									679	92.869	679	56.462	679	27.9913	679	5.23076	679	0.65178		12.25	58.6781
									678	92.8612	678	56.3869	678	27.833	678	5.12601	678	0.63521		12.35	58.2335
									677	92.8872	677	56.302	677	27.666	677	5.03002	677	0.61814		12.45	57.826
									676	92.8891	676	56.2318	676	27.5014	676	4.92898	676	0.60134		12.55	57.4365
									675	92.8893	675	56.1618	675	27.3274	675	4.82731	675	0.58589		12.65	57.0399
									674	92.8991	674	56.0841	674	27.1607	674	4.73427	674	0.56967		12.75	56.5946
									673	92.922	673	56.0014	673	26.9818	673	4.63436	673	0.55573		12.85	56.2174
									672	92.922	672	55.9268	672	26.8071	672	4.54065	672	0.54049		12.95	55.7863
									671	92.9254	671	55.8426	671	26.6201	671	4.44418	671	0.5258		13.05	55.3572
									670	92.9233	670	55.7721	670	26.4408	670	4.35243	670	0.51063		13.15	55.0109
									669	92.9283	669	55.6969	669	26.2532	669	4.25855	669	0.49749		13.25	54.5863
									668	92.9227	668	55.6387	668	26.0733	668	4.16798	668	0.48329		13.35	54.1888
									667	92.945	667	55.5605	667	25.8783	667	4.0769	667	0.46947		13.45	53.8117
									666	92.9492	666	55.4873	666	25.6989	666	3.98765	666	0.45659		13.55	53.4158
									665	92.9611	665	55.404	665	25.5041	665	3.90055	665	0.44373		13.65	53.029
									664	92.9705	664	55.327	664	25.3133	664	3.80827	664	0.42998		13.75	52.6542
									663	92.9537	663	55.2553	663	25.1211	663	3.72542	663	0.41699		13.85	52.2665
									662	92.9521	662	55.1831	662	24.9299	662	3.63617	662	0.4044		13.95	51.8262
									661	92.9575	661	55.1173	661	24.7441	661	3.5573	661	0.39238		14.05	51.4078
									660	92.9663	660	55.0465	660	24.558	660	3.47208	660	0.38015		14.15	51.0674
									659	92.9661	659	54.9662	659	24.3668	659	3.39188	659	0.36805		14.25	50.7709
									658	92.9746	658	54.8888	658	24.18	658	3.31297	658	0.35656		14.35	50.3949
									657	92.9655	657	54.7889	657	23.989	657	3.23574	657	0.34477		14.45	49.998
									656	92.9568	656	54.7204	656	23.798	656	3.15583	656	0.33421		14.55	49.6223
									655	92.956	655	54.6412	655	23.6222	655	3.07924	655	0.32275		14.65	49.2326
									654	92.9606	654	54.5581	654	23.4385	654	3.00815	654	0.31208		14.75	48.8114
									653	92.9502	653	54.4899	653	23.2581	653	2.92763	653	0.3007		14.85	48.5491
									652	92.9383	652	54.3962	652	23.0735	652	2.86131	652	0.29068		14.95	48.1597
									651	92.9466	651	54.3165	651	22.9009	651	2.7857	651	0.28017		15.05	47.8204
									650	92.9415	650	54.2266	650	22.7262	650	2.71647	650	0.27013		15.15	47.4622
									649	92.9366	649	54.1304	649	22.5523	649	2.64784	649	0.26086		15.25	47.1078
									648	92.9147	648	54.043	648	22.3825	648	2.57519	648	0.25101		15.35	46.7586
									647	92.9198	647	53.9539	647	22.2188	647	2.51291	647	0.24184		15.45	46.4153
									646	92.9053	646	53.8583	646	22.0519	646	2.44551	646	0.23282		15.55	46.0772
									645	92.909	645	53.7651	645	21.8905	645	2.37851	645	0.22404		15.65	45.7351
									644	92.9181	644	53.6649	644	21.7325	644	2.31813	644	0.21578		15.75	45.3995
									643	92.9173	643	53.5558	643	21.5695	643	2.25234	643	0.20684		15.85	45.0462
									642	92.8976	642	53.4444	642	21.4133	642	2.19043	642	0.19873		15.95	44.7083
									641	92.8694	641	53.3404	641	21.2594	641	2.13215	641	0.19075		16.05	44.4021
									640	92.8517	640	53.2318	640	21.1151	640	2.0701	640	0.1831		16.15	44.0576
									639	92.8623	639	53.1278	639	20.9647	639	2.0112	639	0.17508		16.25	43.7553
									638	92.8752	638	53.0141	638	20.8237	638	1.95762	638	0.168		16.35	43.4295
									637	92.879	637	52.8909	637	20.6765	637	1.89686	637	0.16099		16.45	43.1086
									636	92.8527	636	52.7599	636	20.5317	636	1.84348	636	0.15484		16.55	42.7724
									635	92.8263	635	52.6293	635	20.3883	635	1.7906	635	0.14777		16.65	42.4907
									634	92.8118	634	52.5019	634	20.2516	634	1.7354	634	0.14155		16.75	42.1582
									633	92.8006	633	52.3738	633	20.114	633	1.68389	633	0.13529		16.85	41.8366
									632	92.8136	632	52.2343	632	19.9771	632	1.63194	632	0.12891		16.95	41.5182
									631	92.8153	631	52.1056	631	19.8472	631	1.58456	631	0.12328		17.05	41.2967
									630	92.8107	630	51.9602	630	19.7092	630	1.53493	630	0.1178		17.15	40.9727
									629	92.7837	629	51.8108	629	19.5772	629	1.48433	629	0.11166		17.25	40.6535
									628	92.7731	628	51.6611	628	19.4408	628	1.44163	628	0.1068		17.35	40.3607
									627	92.7712	627	51.5044	627	19.3058	627	1.39411	627	0.10179		17.45	40.0608
									626	92.7644	626	51.3518	626	19.1749	626	1.34662	626	0.09666		17.55	39.7765
									625	92.7643	625	51.1988	625	19.0424	625	1.30646	625	0.09167		17.65	39.4766
									624	92.7616	624	51.041	624	18.9116	624	1.25979	624	0.08726		17.75	39.2242
									623	92.7322	623	50.8677	623	18.7791	623	1.22058	623	0.08237		17.85	38.8711
									622	92.7215	622	50.7047	622	18.6428	622	1.18104	622	0.07839		17.95	38.6236
									621	92.7033	621	50.5258	621	18.5088	621	1.13667	621	0.07482		18.05	38.4038
									620	92.6979	620	50.3558	620	18.3661	620	1.10083	620	0.07095		18.15	38.1094
									619	92.6911	619	50.1859	619	18.2308	619	1.0628	619	0.06676		18.25	37.8029
									618	92.6898	618	50.0049	618	18.0922	618	1.02232	618	0.06303		18.35	37.5624
									617	92.682	617	49.8358	617	17.956	617	0.98906	617	0.05969		18.45	37.3006
									616	92.6713	616	49.6472	616	17.8168	616	0.95342	616	0.05628		18.55	37.0292
									615	92.6657	615	49.465	615	17.6736	615	0.91853	615	0.05314		18.65	36.7122
									614	92.6507	614	49.2726	614	17.5271	614	0.88612	614	0.04975		18.75	36.5106
									613	92.6339	613	49.078	613	17.375	613	0.85183	613	0.04695		18.85	36.2511
									612	92.6141	612	48.8911	612	17.2289	612	0.82237	612	0.04421		18.95	35.9624
									611	92.6085	611	48.6967	611	17.0819	611	0.79077	611	0.04137		19.05	35.7183
									610	92.6136	610	48.507	610	16.9306	610	0.76161	610	0.03834		19.15	35.484
									609	92.6065	609	48.3187	609	16.7819	609	0.72948	609	0.0367		19.25	35.227
									608	92.6123	608	48.1267	608	16.6233	608	0.70569	608	0.03389		19.35	34.9892
									607	92.5773	607	47.9253	607	16.466	607	0.67461	607	0.03156		19.45	34.7363
									606	92.5589	606	47.7245	606	16.3079	606	0.65103	606	0.02967		19.55	34.4756
									605	92.5407	605	47.5156	605	16.1445	605	0.62332	605	0.02751		19.65	34.2467
									604	92.5442	604	47.317	604	15.9849	604	0.59965	604	0.02571		19.75	34.0157
									603	92.5493	603	47.1174	603	15.8241	603	0.57765	603	0.02404		19.85	33.7692
									602	92.5458	602	46.919	602	15.661	602	0.54981	602	0.02229		19.95	33.5313
									601	92.5344	601	46.7241	601	15.4956	601	0.53305	601	0.02043		20.05	33.296
									600	92.5039	600	46.5174	600	15.331	600	0.50938	600	0.01905		20.15	33.0934
									599	92.4943	599	46.3144	599	15.1612	599	0.48858	599	0.01788		20.25	32.8366
									598	92.4907	598	46.1019	598	14.9888	598	0.46935	598	0.01629		20.35	32.632
									597	92.4946	597	45.9043	597	14.8222	597	0.45013	597	0.01494		20.45	32.4314
									596	92.501	596	45.6955	596	14.6531	596	0.42908	596	0.01382		20.55	32.1669
									595	92.4934	595	45.5072	595	14.4864	595	0.41511	595	0.01293		20.65	31.9534
									594	92.463	594	45.2958	594	14.3164	594	0.39237	594	0.01191		20.75	31.7065
									593	92.446	593	45.1039	593	14.1503	593	0.38072	593	0.01086		20.85	31.5261
									592	92.4462	592	44.8893	592	13.9723	592	0.36318	592	0.00993		20.95	31.3003
									591	92.4404	591	44.6893	591	13.8033	591	0.34648	591	0.0092		21.05	31.0773
									590	92.4549	590	44.4991	590	13.6299	590	0.33375	590	0.00819		21.15	30.8865
									589	92.4493	589	44.2907	589	13.4612	589	0.31765	589	0.00774		21.25	30.6809
									588	92.4461	588	44.1028	588	13.2917	588	0.30412	588	0.00683		21.35	30.45
									587	92.4212	587	43.9092	587	13.1267	587	0.29022	587	0.00631		21.45	30.2596
									586	92.4015	586	43.7117	586	12.9597	586	0.27753	586	0.00577		21.55	30.0051
									585	92.4142	585	43.5162	585	12.7903	585	0.26502	585	0.00523		21.65	29.8061
									584	92.4212	584	43.3014	584	12.6188	584	0.25527	584	0.00506		21.75	29.6477
									583	92.4321	583	43.1109	583	12.4544	583	0.2409	583	0.0041		21.85	29.4794
									582	92.4161	582	42.9207	582	12.2898	582	0.2338	582	0.00373		21.95	29.261
									581	92.418	581	42.7343	581	12.128	581	0.22333	581	0.00341		22.05	29.0618
									580	92.4158	580	42.5434	580	11.9673	580	0.20772	580	0.00314		22.15	28.8575
									579	92.4082	579	42.34	579	11.803	579	0.20524	579	0.0027		22.25	28.6594
									578	92.3975	578	42.1468	578	11.6421	578	0.18997	578	0.00248		22.35	28.4304
									577	92.4111	577	41.9405	577	11.4794	577	0.18614	577	0.00219		22.45	28.2936
									576	92.4015	576	41.7617	576	11.3178	576	0.17625	576	0.0021		22.55	28.1165
									575	92.4072	575	41.5671	575	11.1615	575	0.16684	575	0.00198		22.65	27.9175
									574	92.4153	574	41.3837	574	11.0066	574	0.16233	574	0.00163		22.75	27.7338
									573	92.4176	573	41.1951	573	10.8519	573	0.15245	573	0.00125		22.85	27.5484
									572	92.4102	572	41.0012	572	10.6937	572	0.1485	572	0.0011		22.95	27.3698
									571	92.4205	571	40.8182	571	10.5428	571	0.14029	571	0.00138		23.05	27.1788
									570	92.421	570	40.6214	570	10.3869	570	0.13474	570	0.000821906		23.15	27.008
									569	92.4155	569	40.4357	569	10.2315	569	0.12863	569	0.000734007		23.25	26.8165
									568	92.4203	568	40.2534	568	10.078	568	0.12371	568	0.000870303		23.35	26.6467
									567	92.4334	567	40.0596	567	9.92067	567	0.11846	567	0.000815479		23.45	26.4862
									566	92.4169	566	39.8757	566	9.77698	566	0.11381	566	0.000441942		23.55	26.3096
									565	92.429	565	39.6773	565	9.62369	565	0.10866	565	0.000247405		23.65	26.1393
									564	92.4492	564	39.479	564	9.47422	564	0.10403	564	0.00083888		23.75	25.9664
									563	92.4663	563	39.2739	563	9.32026	563	0.09977	563	-2.09784e-05		23.85	25.8038
									562	92.4442	562	39.0771	562	9.16517	562	0.0973	562	0.000510987		23.95	25.6316
									561	92.4411	561	38.879	561	9.01466	561	0.09277	561	0.000336738		24.05	25.4507
									560	92.4447	560	38.6717	560	8.86337	560	0.08836	560	0.00033525		24.15	25.2872
									559	92.4569	559	38.483	559	8.71553	559	0.08771	559	0.00018811		24.25	25.1329
									558	92.4528	558	38.277	558	8.56496	558	0.08011	558	0.000295316		24.35	24.9792
									557	92.4709	557	38.0625	557	8.41225	557	0.08042	557	0.000339119		24.45	24.8169
									556	92.4754	556	37.8389	556	8.259	556	0.07568	556	0.000323451		24.55	24.6422
									555	92.4758	555	37.6289	555	8.10574	555	0.07267	555	0.000106941		24.65	24.5099
									554	92.4685	554	37.4078	554	7.95329	554	0.0722	554	-2.03241e-07		24.75	24.347
									553	92.4604	553	37.1895	553	7.79999	553	0.06655	553	-0.000199153		24.85	24.1952
									552	92.465	552	36.9783	552	7.65364	552	0.0688	552	-3.10678e-06		24.95	24.0355
									551	92.4944	551	36.7482	551	7.50292	551	0.06265	551	-0.000240105		25.05	23.8825
									550	92.5055	550	36.5192	550	7.35427	550	0.06352	550	-0.000315421		25.15	23.7273
									549	92.5037	549	36.2841	549	7.20416	549	0.0621	549	-3.90663e-05		25.25	23.5754
									548	92.4832	548	36.0439	548	7.05225	548	0.05668	548	0.000203588		25.35	23.4257
									547	92.4896	547	35.8089	547	6.90498	547	0.05909	547	7.82526e-05		25.45	23.2616
									546	92.4836	546	35.5613	546	6.75583	546	0.05539	546	0.000233355		25.55	23.1493
									545	92.4987	545	35.3254	545	6.61071	545	0.05425	545	-1.58234e-05		25.65	23.0014
									544	92.5299	544	35.0727	544	6.46596	544	0.0522	544	0.00019236		25.75	22.8388
									543	92.5182	543	34.8249	543	6.32219	543	0.05191	543	-0.000104812		25.85	22.7002
									542	92.5281	542	34.5631	542	6.17783	542	0.04943	542	0.000161814		25.95	22.5465
									541	92.5074	541	34.3019	541	6.03611	541	0.04923	541	0.000132258		26.05	22.4261
									540	92.5001	540	34.0362	540	5.89639	540	0.04734	540	0.000165248		26.15	22.2991
									539	92.5066	539	33.7702	539	5.75573	539	0.04765	539	-1.1503e-05		26.25	22.1417
									538	92.5217	538	33.5062	538	5.6189	538	0.0446	538	-9.24375e-06		26.35	22.0089
									537	92.5183	537	33.2379	537	5.48396	537	0.0456	537	-0.00016832		26.45	21.8798
									536	92.5083	536	32.9699	536	5.35139	536	0.04424	536	-9.70081e-05		26.55	21.733
									535	92.5152	535	32.6891	535	5.22126	535	0.04344	535	-0.000125638		26.65	21.6115
									534	92.5077	534	32.4069	534	5.0886	534	0.04189	534	-3.98307e-05		26.75	21.4792
									533	92.5034	533	32.1255	533	4.96191	533	0.04173	533	0.000102867		26.85	21.3443
									532	92.5113	532	31.8472	532	4.83566	532	0.04114	532	5.54472e-05		26.95	21.2228
									531	92.5154	531	31.5696	531	4.71333	531	0.03888	531	5.54507e-05		27.05	21.0971
									530	92.5138	530	31.2931	530	4.59284	530	0.04041	530	-7.38225e-05		27.15	20.9602
									529	92.4978	529	31.0047	529	4.47204	529	0.03888	529	-2.72963e-05		27.25	20.8225
									528	92.5109	528	30.7191	528	4.35734	528	0.03798	528	0.000462763		27.35	20.713
									527	92.4935	527	30.4341	527	4.24166	527	0.0388	527	0.00018054		27.45	20.5859
									526	92.4932	526	30.1429	526	4.12903	526	0.03609	526	0.000273697		27.55	20.461
									525	92.4733	525	29.8588	525	4.0164	525	0.03869	525	-3.3837e-05		27.65	20.3379
									524	92.4769	524	29.5748	524	3.90889	524	0.03591	524	0.00030538		27.75	20.2211
									523	92.4656	523	29.2893	523	3.80322	523	0.03665	523	0.00012587		27.85	20.0599
									522	92.4659	522	29.006	522	3.69841	522	0.03593	522	3.1874e-05		27.95	19.9656
									521	92.4485	521	28.7283	521	3.59763	521	0.03488	521	0.0001101		28.05	19.8819
									520	92.4418	520	28.4433	520	3.49809	520	0.03486	520	-6.13127e-05		28.15	19.7601
									519	92.4154	519	28.1529	519	3.39756	519	0.03542	519	-9.03144e-05		28.25	19.6253
									518	92.4151	518	27.866	518	3.30184	518	0.03359	518	0.000240229		28.35	19.5048
									517	92.3919	517	27.5845	517	3.20725	517	0.03322	517	0.000221562		28.45	19.3926
									516	92.4014	516	27.3072	516	3.11586	516	0.03324	516	5.67601e-05		28.55	19.272
									515	92.3942	515	27.0288	515	3.02388	515	0.03226	515	-0.000391813		28.65	19.1689
									514	92.3698	514	26.7571	514	2.93651	514	0.03343	514	0.000259704		28.75	19.0465
									513	92.3333	513	26.4832	513	2.85043	513	0.03171	513	0.000126351		28.85	18.9424
									512	92.313	512	26.2065	512	2.76479	512	0.03165	512	0.000322896		28.95	18.8401
									511	92.2979	511	25.9301	511	2.68049	511	0.0343	511	0.000332566		29.05	18.7231
									510	92.2802	510	25.6592	510	2.60051	510	0.02869	510	0.000261426		29.15	18.6149
									509	92.2758	509	25.3938	509	2.52053	509	0.03197	509	-0.000138349		29.25	18.5126
									508	92.2463	508	25.131	508	2.44247	508	0.03226	508	0.000262231		29.35	18.4119
									507	92.2098	507	24.8727	507	2.36713	507	0.02897	507	-0.000168427		29.45	18.3091
									506	92.16	506	24.6087	506	2.29221	506	0.03391	506	-2.37324e-05		29.55	18.1939
									505	92.1353	505	24.3488	505	2.21994	505	0.02805	505	-4.57902e-05		29.65	18.0751
									504	92.1228	504	24.0816	504	2.14864	504	0.0316	504	0.000278383		29.75	17.9982
									503	92.1069	503	23.8259	503	2.0799	503	0.03001	503	0.000160838		29.85	17.8918
									502	92.0836	502	23.5698	502	2.00974	502	0.02891	502	-7.77291e-05		29.95	17.7891
									501	92.0381	501	23.3184	501	1.94642	501	0.03024	501	9.35161e-05		30.05	17.6892
									500	91.9988	500	23.0677	500	1.87966	500	0.02923	500	-0.000303263		30.15	17.5971
									499	91.974	499	22.8191	499	1.81721	499	0.02823	499	0.000123216		30.25	17.5008
									498	91.9312	498	22.5627	498	1.75561	498	0.02848	498	2.00179e-05		30.35	17.3931
									497	91.8998	497	22.3184	497	1.69481	497	0.02904	497	0.000144361		30.45	17.3086
									496	91.8798	496	22.0671	496	1.63626	496	0.0287	496	-7.96671e-05		30.55	17.2038
									495	91.8479	495	21.8241	495	1.57722	495	0.02715	495	-0.000386758		30.65	17.0969
									494	91.7882	494	21.5867	494	1.52287	494	0.02885	494	0.000282274		30.75	17.0151
									493	91.7576	493	21.343	493	1.46751	493	0.02602	493	0.000285452		30.85	16.9169
									492	91.7325	492	21.1005	492	1.4151	492	0.03023	492	-3.73212e-05		30.95	16.8249
									491	91.6826	491	20.8543	491	1.36252	491	0.02563	491	6.77853e-05		31.05	16.7397
									490	91.6421	490	20.6149	490	1.31235	490	0.02784	490	-0.000291328		31.15	16.645
									489	91.6314	489	20.3731	489	1.26407	489	0.02838	489	1.30981e-05		31.25	16.5545
									488	91.5838	488	20.1352	488	1.21669	488	0.02429	488	0.000104511		31.35	16.4693
									487	91.5508	487	19.8947	487	1.17031	487	0.02941	487	0.000135245		31.45	16.3759
									486	91.5072	486	19.6595	486	1.12586	486	0.02445	486	0.000120557		31.55	16.2901
									485	91.4554	485	19.4245	485	1.08218	485	0.02784	485	-6.34028e-05		31.65	16.197
									484	91.4191	484	19.1761	484	1.03949	484	0.0265	484	-0.000277384		31.75	16.108
									483	91.3795	483	18.9395	483	0.99966	483	0.02555	483	0.000213543		31.85	16.0327
									482	91.3382	482	18.7023	482	0.96029	482	0.02627	482	8.32015e-05		31.95	15.9477
									481	91.3123	481	18.4604	481	0.92036	481	0.0266	481	8.70557e-05		32.05	15.8624
									480	91.2644	480	18.2235	480	0.88458	480	0.025	480	0.0002091		32.15	15.7683
									479	91.2099	479	17.988	479	0.8462	479	0.02557	479	-2.75386e-05		32.25	15.695
									478	91.1718	478	17.7528	478	0.81323	478	0.02549	478	1.11388e-06		32.35	15.6192
									477	91.1351	477	17.5046	477	0.77942	477	0.02484	477	0.000270361		32.45	15.531
									476	91.0832	476	17.2747	476	0.74538	476	0.02694	476	0.000646489		32.55	15.4546
									475	91.0689	475	17.0244	475	0.71353	475	0.02267	475	0.000208343		32.65	15.3522
									474	91.0437	474	16.786	474	0.68412	474	0.02729	474	0.00025176		32.75	15.2587
									473	91.0111	473	16.5445	473	0.65214	473	0.02437	473	0.000341676		32.85	15.198
									472	90.9373	472	16.3041	472	0.62524	472	0.0253	472	-0.000170617		32.95	15.1264
									471	90.9107	471	16.0666	471	0.59687	471	0.02474	471	-0.000244764		33.05	15.0491
									470	90.8687	470	15.8294	470	0.57008	470	0.02461	470	0.000203		33.15	14.9672
									469	90.8551	469	15.5867	469	0.54427	469	0.02409	469	6.42216e-05		33.25	14.8977
									468	90.8369	468	15.3403	468	0.5186	468	0.02361	468	-3.52757e-05		33.35	14.8168
									467	90.792	467	15.103	467	0.4937	467	0.02331	467	-0.000103987		33.45	14.7431
									466	90.7376	466	14.8671	466	0.47252	466	0.02473	466	-4.75336e-05		33.55	14.666
									465	90.6812	465	14.6268	465	0.44797	465	0.02328	465	-0.000169928		33.65	14.5983
									464	90.6587	464	14.3883	464	0.42868	464	0.02499	464	0.000295729		33.75	14.5198
									463	90.637	463	14.1548	463	0.40545	463	0.02278	463	-0.000347064		33.85	14.4444
									462	90.6355	462	13.9142	462	0.38868	462	0.02436	462	-8.22557e-05		33.95	14.3815
									461	90.5993	461	13.6711	461	0.36798	461	0.02162	461	-0.000615532		34.05	14.3035
									460	90.5657	460	13.436	460	0.35063	460	0.02298	460	-0.000173019		34.15	14.2352
									459	90.5218	459	13.1999	459	0.33228	459	0.02485	459	-0.000202464		34.25	14.1626
									458	90.515	458	12.962	458	0.31713	458	0.02084	458	-0.000143088		34.35	14.0972
									457	90.4787	457	12.7302	457	0.29973	457	0.02527	457	-4.46227e-05		34.45	14.0201
									456	90.4684	456	12.4949	456	0.28418	456	0.02074	456	-4.87407e-05		34.55	13.952
									455	90.4437	455	12.2653	455	0.27037	455	0.02388	455	-5.77941e-05		34.65	13.8814
									454	90.4349	454	12.0304	454	0.25686	454	0.02306	454	-5.46036e-05		34.75	13.8115
									453	90.401	453	11.8054	453	0.24266	453	0.02088	453	-5.11154e-05		34.85	13.7496
									452	90.3733	452	11.5733	452	0.23006	452	0.02368	452	8.50193e-05		34.95	13.6804
									451	90.3615	451	11.3492	451	0.21923	451	0.02137	451	-0.000134453		35.05	13.613
									450	90.3517	450	11.124	450	0.208	450	0.02284	450	0.000234048		35.15	13.5463
									449	90.328	449	10.9028	449	0.19527	449	0.02251	449	0.000157252		35.25	13.481
									448	90.3384	448	10.6837	448	0.18758	448	0.02227	448	-0.000332188		35.35	13.4137
									447	90.3161	447	10.4672	447	0.17669	447	0.02075	447	-6.17071e-05		35.45	13.3568
									446	90.3099	446	10.2457	446	0.16778	446	0.02455	446	0.000198135		35.55	13.2877
									445	90.3082	445	10.0333	445	0.16077	445	0.01928	445	8.51594e-05		35.65	13.2207
									444	90.2876	444	9.82221	444	0.14863	444	0.0224	444	0.000368142		35.75	13.1563
									443	90.2696	443	9.61667	443	0.14635	443	0.0208	443	-0.000263271		35.85	13.0952
									442	90.2732	442	9.41137	442	0.13512	442	0.02235	442	0.000170978		35.95	13.0356
									441	90.2902	441	9.20728	441	0.13119	441	0.02204	441	-0.000136771		36.05	12.9717
									440	90.2885	440	9.00803	440	0.12359	440	0.01945	440	0.000207254		36.15	12.9133
									439	90.2834	439	8.81091	439	0.11903	439	0.02306	439	0.00030939		36.25	12.8484
									438	90.2657	438	8.61637	438	0.11214	438	0.01976	438	-0.000262292		36.35	12.7885
									437	90.2794	437	8.42635	437	0.10873	437	0.0216	437	-2.80613e-05		36.45	12.7276
									436	90.2885	436	8.23697	436	0.10269	436	0.01912	436	0.00013823		36.55	12.6671
									435	90.2869	435	8.05027	435	0.09874	435	0.02242	435	-0.000278408		36.65	12.611
									434	90.3072	434	7.8711	434	0.09453	434	0.01949	434	4.4404e-05		36.75	12.5528
									433	90.3148	433	7.69059	433	0.09082	433	0.02113	433	-0.000183431		36.85	12.4977
									432	90.3108	432	7.51518	432	0.08838	432	0.02104	432	-0.000190504		36.95	12.434
									431	90.2833	431	7.33822	431	0.08304	431	0.0204	431	-2.85692e-05		37.05	12.3782
									430	90.3037	430	7.16592	430	0.08197	430	0.02121	430	0.000617289		37.15	12.3161
									429	90.2997	429	6.99907	429	0.07772	429	0.01895	429	5.61342e-05		37.25	12.2627
									428	90.3132	428	6.83802	428	0.07639	428	0.02097	428	5.85006e-05		37.35	12.207
									427	90.3171	427	6.67166	427	0.07357	427	0.01938	427	-0.000272598		37.45	12.1492
									426	90.2872	426	6.51587	426	0.07117	426	0.02138	426	0.000357199		37.55	12.0953
									425	90.2549	425	6.36259	425	0.06953	425	0.01767	425	-9.21125e-05		37.65	12.0398
									424	90.2526	424	6.20842	424	0.06727	424	0.02111	424	0.000167912		37.75	11.9827
									423	90.2295	423	6.05932	423	0.06641	423	0.01968	423	-0.000129838		37.85	11.9307
									422	90.2126	422	5.91247	422	0.064	422	0.02023	422	-0.000234009		37.95	11.8733
									421	90.2036	421	5.7731	421	0.06322	421	0.02007	421	0.000731636		38.05	11.8203
									420	90.1424	420	5.63363	420	0.06151	420	0.01833	420	0.000357207		38.15	11.7628
									419	90.1073	419	5.50013	419	0.06107	419	0.02273	419	0.000337836		38.25	11.7132
									418	90.0662	418	5.36586	418	0.0587	418	0.01784	418	-0.000212955		38.35	11.6568
									417	90.0331	417	5.23486	417	0.05863	417	0.01976	417	-0.000450755		38.45	11.6055
									416	89.9881	416	5.10632	416	0.0573	416	0.02037	416	0.000179341		38.55	11.5582
									415	89.9198	415	4.98076	415	0.05733	415	0.01773	415	-0.000463332		38.65	11.5057
									414	89.8627	414	4.85937	414	0.05491	414	0.01944	414	0.000200964		38.75	11.451
									413	89.8001	413	4.74463	413	0.05618	413	0.01796	413	-0.000491842		38.85	11.4008
									412	89.7268	412	4.62815	412	0.05496	412	0.01829	412	0.000197907		38.95	11.3512
									411	89.659	411	4.51189	411	0.05357	411	0.02082	411	-0.000530852		39.05	11.2946
									410	89.552	410	4.40473	410	0.05419	410	0.01793	410	0.000469853		39.15	11.2462
									409	89.4611	409	4.29628	409	0.05243	409	0.0189	409	4.13984e-05		39.25	11.202
									408	89.3751	408	4.19041	408	0.05368	408	0.02046	408	-0.000247424		39.35	11.1501
									407	89.2656	407	4.08292	407	0.05104	407	0.01663	407	0.000620917		39.45	11.1012
									406	89.1759	406	3.9872	406	0.05297	406	0.01938	406	-0.000331957		39.55	11.052
									405	89.0701	405	3.88968	405	0.05035	405	0.01725	405	0.000204661		39.65	11.0009
									404	88.9333	404	3.79684	404	0.05237	404	0.01921	404	-0.000330715		39.75	10.9544
									403	88.769	403	3.7022	403	0.04976	403	0.01817	403	0.000158591		39.85	10.9002
									402	88.6292	402	3.6122	402	0.05128	402	0.01819	402	5.3359e-05		39.95	10.8578
									401	88.4843	401	3.52203	401	0.05014	401	0.01802	401	-0.000127489		40.05	10.8067
									400	88.3245	400	3.43754	400	0.04963	400	0.01847	400	-0.000263859		40.15	10.7624
																				40.25	10.7192
																				40.35	10.6715
																				40.45	10.6225
																				40.55	10.5774
																				40.65	10.5289
																				40.75	10.4849
																				40.85	10.4409
																				40.95	10.3969
																				41.05	10.3521
																				41.15	10.3077
																				41.25	10.2636
																				41.35	10.2179
																				41.45	10.1747
																				41.55	10.1301
																				41.65	10.0873
																				41.75	10.0409
																				41.85	10.0031
																				41.95	9.96139
																				42.05	9.91782
																				42.15	9.87777
																				42.25	9.83409
																				42.35	9.79499
																				42.45	9.75184
																				42.55	9.71188
																				42.65	9.66912
																				42.75	9.62664
																				42.85	9.5902
																				42.95	9.54752
																				43.05	9.51174
																				43.15	9.47006
																				43.25	9.43089
																				43.35	9.39219
																				43.45	9.35384
																				43.55	9.31137
																				43.65	9.27488
																				43.75	9.23821
																				43.85	9.19949
																				43.95	9.15627
																				44.05	9.11963
																				44.15	9.08316
																				44.25	9.04516
																				44.35	9.00741
																				44.45	8.97375
																				44.55	8.93625
																				44.65	8.89804
																				44.75	8.86114
																				44.85	8.82747
																				44.95	8.79618
																				45.05	8.755
																				45.15	8.71809
																				45.25	8.68326
																				45.35	8.65111
																				45.45	8.61446
																				45.55	8.57888
																				45.65	8.54155
																				45.75	8.5099
																				45.85	8.47664
																				45.95	8.43838
																				46.05	8.40945
																				46.15	8.37312
																				46.25	8.34135
																				46.35	8.30771
																				46.45	8.26953
																				46.55	8.23879
																				46.65	8.20991
																				46.75	8.17305
																				46.85	8.14242
																				46.95	8.10948
																				47.05	8.07722
																				47.15	8.04371
																				47.25	8.00941
																				47.35	7.97929
																				47.45	7.94801
																				47.55	7.91465
																				47.65	7.88972
																				47.75	7.85709
																				47.85	7.82773
																				47.95	7.79429
																				48.05	7.76209
																				48.15	7.73305
																				48.25	7.70373
																				48.35	7.67324
																				48.45	7.64188
																				48.55	7.61115
																				48.65	7.58607
																				48.75	7.55547
																				48.85	7.5255
																				48.95	7.49408
																				49.05	7.4634
																				49.15	7.43362
																				49.25	7.41073
																				49.35	7.38
																				49.45	7.35008
																				49.55	7.31919
																				49.65	7.29333
																				49.75	7.2675
																				49.85	7.23632
																				49.95	7.2097
																				50.05	7.18332
																				50.15	7.15629
																				50.25	7.12971
																				50.35	7.10212
																				50.45	7.0749
																				50.55	7.04651
																				50.65	7.01661
																				50.75	6.9908
																				50.85	6.96631
																				50.95	6.93894
																				51.05	6.91367
																				51.15	6.8879
																				51.25	6.86195
																				51.35	6.83731
																				51.45	6.81243
																				51.55	6.78318
																				51.65	6.75779
																				51.75	6.73551
																				51.85	6.70699
																				51.95	6.68411
																				52.05	6.66037
																				52.15	6.63376
																				52.25	6.60908
																				52.35	6.58575
																				52.45	6.56214
																				52.55	6.53792
																				52.65	6.51244
																				52.75	6.48655
																				52.85	6.4658
																				52.95	6.44403
																				53.05	6.41676
																				53.15	6.3946
																				53.25	6.36957
																				53.35	6.35019
																				53.45	6.3259
																				53.55	6.30134
																				53.65	6.27965
																				53.75	6.25484
																				53.85	6.23465
																				53.95	6.21005
																				54.05	6.18877
																				54.15	6.16746
																				54.25	6.14465
																				54.35	6.12368
																				54.45	6.09972
																				54.55	6.07917
																				54.65	6.05451
																				54.75	6.03434
																				54.85	6.01056
																				54.95	5.99234
																				55.05	5.96976
																				55.15	5.94693
																				55.25	5.92844
																				55.35	5.90249
																				55.45	5.88818
																				55.55	5.86185
																				55.65	5.84054
																				55.75	5.82005
																				55.85	5.79958
																				55.95	5.78195
																				56.05	5.76632
																				56.15	5.74341
																				56.25	5.72187
																				56.35	5.70275
																				56.45	5.68048
																				56.55	5.66319
																				56.65	5.64419
																				56.75	5.62378
																				56.85	5.60656
																				56.95	5.58567
																				57.05	5.56225
																				57.15	5.54682
																				57.25	5.52288
																				57.35	5.50806
																				57.45	5.48731
																				57.55	5.46911
																				57.65	5.45208
																				57.75	5.42993
																				57.85	5.41356
																				57.95	5.39342
																				58.05	5.37449
																				58.15	5.3619
																				58.25	5.34119
																				58.35	5.32096
																				58.45	5.30474
																				58.55	5.28587
																				58.65	5.26976
																				58.75	5.2523
																				58.85	5.2288
																				58.95	5.21292
																				59.05	5.19852
																				59.15	5.17947
																				59.25	5.16434
																				59.35	5.14674
																				59.45	5.12814
																				59.55	5.11306
																				59.65	5.09631
																				59.75	5.08041
																				59.85	5.06139
																				59.95	5.04381
																				60.05	5.0261
																				60.15	5.01318
																				60.25	4.99613
																				60.35	4.98027
																				60.45	4.95981
																				60.55	4.94503
																				60.65	4.93158
																				60.75	4.91408
																				60.85	4.89996
																				60.95	4.88466
																				61.05	4.86832
																				61.15	4.85218
																				61.25	4.83286
																				61.35	4.81758
																				61.45	4.80219
																				61.55	4.79012
																				61.65	4.7745
																				61.75	4.75684
																				61.85	4.74198
																				61.95	4.72714
																				62.05	4.71051
																				62.15	4.69972
																				62.25	4.68283
																				62.35	4.66426
																				62.45	4.64946
																				62.55	4.6373
																				62.65	4.62351
																				62.75	4.60876
																				62.85	4.59399
																				62.95	4.5781
																				63.05	4.56586
																				63.15	4.55008
																				63.25	4.53789
																				63.35	4.52278
																				63.45	4.50695
																				63.55	4.49525
																				63.65	4.48196
																				63.75	4.46557
																				63.85	4.45184
																				63.95	4.43875
																				64.05	4.42301
																				64.15	4.40908
																				64.25	4.39908
																				64.35	4.38449
																				64.45	4.37056
																				64.55	4.35581
																				64.65	4.34525
																				64.75	4.32744
																				64.85	4.315
																				64.95	4.30221
																				65.05	4.29074
																				65.15	4.27742
																				65.25	4.26521
																				65.35	4.25162
																				65.45	4.23705
																				65.55	4.22555
																				65.65	4.21309
																				65.75	4.20086
																				65.85	4.18579
																				65.95	4.17553
																				66.05	4.1612
																				66.15	4.1505
																				66.25	4.13592
																				66.35	4.12597
																				66.45	4.11321
																				66.55	4.09783
																				66.65	4.08581
																				66.75	4.07788
																				66.85	4.06408
																				66.95	4.05163
																				67.05	4.04156
																				67.15	4.02559
																				67.25	4.0153
																				67.35	4.00474
																				67.45	3.99248
																				67.55	3.97847
																				67.65	3.96947
																				67.75	3.95603
																				67.85	3.94536
																				67.95	3.93218
																				68.05	3.92191
																				68.15	3.91185
																				68.25	3.9
																				68.35	3.88828
																				68.45	3.87718
																				68.55	3.86652
																				68.65	3.85334
																				68.75	3.84372
																				68.85	3.83274
																				68.95	3.8217
																				69.05	3.80958
																				69.15	3.79996
																				69.25	3.79099
																				69.35	3.77848
																				69.45	3.76637
																				69.55	3.75761
																				69.65	3.74438
																				69.75	3.73408
																				69.85	3.72575
																				69.95	3.71135
																				70.05	3.70176
																				70.15	3.69257
																				70.25	3.6803
																				70.35	3.67111
																				70.45	3.66006
																				70.55	3.6495
																				70.65	3.63964
																				70.75	3.63089
																				70.85	3.61866
																				70.95	3.61016
																				71.05	3.59805
																				71.15	3.59261
																				71.25	3.5817
																				71.35	3.56924
																				71.45	3.56029
																				71.55	3.55104
																				71.65	3.54253
																				71.75	3.53095
																				71.85	3.52219
																				71.95	3.51188
																				72.05	3.5005
																				72.15	3.49115
																				72.25	3.48147
																				72.35	3.47068
																				72.45	3.46093
																				72.55	3.45546
																				72.65	3.44383
																				72.75	3.43586
																				72.85	3.4249
																				72.95	3.41711
																				73.05	3.40755
																				73.15	3.39741
																				73.25	3.38776
																				73.35	3.37981
																				73.45	3.36979
																				73.55	3.35962
																				73.65	3.35088
																				73.75	3.34259
																				73.85	3.33416
																				73.95	3.32559
																				74.05	3.31373
																				74.15	3.30784
																				74.25	3.29987
																				74.35	3.28985
																				74.45	3.28049
																				74.55	3.27227
																				74.65	3.26341
																				74.75	3.25448
																				74.85	3.24711
																				74.95	3.23702
																				75.05	3.22958
																				75.15	3.22105
																				75.25	3.21183
																				75.35	3.20424
																				75.45	3.1955
																				75.55	3.18568
																				75.65	3.17904
																				75.75	3.16879
																				75.85	3.16071
																				75.95	3.15203
																				76.05	3.14608
																				76.15	3.13708
																				76.25	3.12683
																				76.35	3.12254
																				76.45	3.11265
																				76.55	3.10512
																				76.65	3.09327
																				76.75	3.08943
																				76.85	3.08
																				76.95	3.07237
																				77.05	3.06489
																				77.15	3.05607
																				77.25	3.04794
																				77.35	3.03912
																				77.45	3.03228
																				77.55	3.02575
																				77.65	3.01729
																				77.75	3.00801
																				77.85	3.00302
																				77.95	2.99408
																				78.05	2.98666
																				78.15	2.97807
																				78.25	2.97036
																				78.35	2.9638
																				78.45	2.95501
																				78.55	2.95068
																				78.65	2.94251
																				78.75	2.93479
																				78.85	2.92736
																				78.95	2.91949
																				79.05	2.91252
																				79.15	2.90128
																				79.25	2.89585
																				79.35	2.89005
																				79.45	2.88275
																				79.55	2.87831
																				79.65	2.8703
																				79.75	2.85945
																				79.85	2.85571
																				79.95	2.84873
																				80.05	2.84213
																				80.15	2.8336
																				80.25	2.82751
																				80.35	2.81972
																				80.45	2.81272
																				80.55	2.80552
																				80.65	2.79964
																				80.75	2.7915
																				80.85	2.78541
																				80.95	2.77822
																				81.05	2.7696
																				81.15	2.76336
																				81.25	2.75841
																				81.35	2.75171
																				81.45	2.74634
																				81.55	2.73952
																				81.65	2.73143
																				81.75	2.72475
																				81.85	2.72035
																				81.95	2.71227
																				82.05	2.70396
																				82.15	2.69736
																				82.25	2.6925
																				82.35	2.68454
																				82.45	2.67738
																				82.55	2.66999
																				82.65	2.66379
																				82.75	2.65821
																				82.85	2.65444
																				82.95	2.64724
																				83.05	2.64057
																				83.15	2.63315
																				83.25	2.62807
																				83.35	2.62093
																				83.45	2.61793
																				83.55	2.60859
																				83.65	2.60143
																				83.75	2.59706
																				83.85	2.59037
																				83.95	2.58321
																				84.05	2.57832
																				84.15	2.57317
																				84.25	2.56408
																				84.35	2.56092
																				84.45	2.55382
																				84.55	2.5484
																				84.65	2.54064
																				84.75	2.53562
																				84.85	2.53029
																				84.95	2.52585
																				85.05	2.51889
																				85.15	2.51337
																				85.25	2.50753
																				85.35	2.50187
																				85.45	2.49552
																				85.55	2.48864
																				85.65	2.48297
																				85.75	2.47793
																				85.85	2.47062
																				85.95	2.46672
																				86.05	2.46171
																				86.15	2.45706
																				86.25	2.44974
																				86.35	2.44496
																				86.45	2.43781
																				86.55	2.43239
																				86.65	2.42673
																				86.75	2.42065
																				86.85	2.41416
																				86.95	2.41027
																				87.05	2.4061
																				87.15	2.3987
																				87.25	2.39352
																				87.35	2.38945
																				87.45	2.38119
																				87.55	2.37745
																				87.65	2.37078
																				87.75	2.36721
																				87.85	2.36355
																				87.95	2.35619
																				88.05	2.35011
																				88.15	2.34672
																				88.25	2.3409
																				88.35	2.33796
																				88.45	2.32922
																				88.55	2.32705
																				88.65	2.32133
																				88.75	2.31505
																				88.85	2.3095
																				88.95	2.30367
																				89.05	2.30126
																				89.15	2.29355
																				89.25	2.28868
																				89.35	2.28301
																				89.45	2.27921
																				89.55	2.27424
																				89.65	2.26908
																				89.75	2.26366
																				89.85	2.26047
																				89.95	2.25471
																				90.05	2.2496
																				90.15	2.24234
																				90.25	2.24045
																				90.35	2.23324
																				90.45	2.23021
																				90.55	2.22546
																				90.65	2.21965
																				90.75	2.21523
																				90.85	2.21033
																				90.95	2.20601
																				91.05	2.20173
																				91.15	2.19552
																				91.25	2.19077
																				91.35	2.18529
																				91.45	2.18126
																				91.55	2.17755
																				91.65	2.17309
																				91.75	2.16762
																				91.85	2.1632
																				91.95	2.1572
																				92.05	2.15456
																				92.15	2.1488
																				92.25	2.14626
																				92.35	2.14073
																				92.45	2.1341
																				92.55	2.13147
																				92.65	2.1272
																				92.75	2.12089
																				92.85	2.116
																				92.95	2.11339
																				93.05	2.10979
																				93.15	2.10446
																				93.25	2.09909
																				93.35	2.09303
																				93.45	2.0904
																				93.55	2.08511
																				93.65	2.08261
																				93.75	2.07532
																				93.85	2.07363
																				93.95	2.06964
																				94.05	2.06562
																				94.15	2.05766
																				94.25	2.05504
																				94.35	2.05037
																				94.45	2.04631
																				94.55	2.04094
																				94.65	2.0356
																				94.75	2.0332
																				94.85	2.02993
																				94.95	2.02376
																				95.05	2.0224
																				95.15	2.01565
																				95.25	2.01219
																				95.35	2.0076
																				95.45	2.0036
																				95.55	1.99924
																				95.65	1.99493
																				95.75	1.9915
																				95.85	1.98624
																				95.95	1.98255
																				96.05	1.97957
																				96.15	1.97576
																				96.25	1.97007
																				96.35	1.96637
																				96.45	1.96167
																				96.55	1.95846
																				96.65	1.95526
																				96.75	1.95055
																				96.85	1.94665
																				96.95	1.94323
																				97.05	1.939
																				97.15	1.93398
																				97.25	1.92927
																				97.35	1.92689
																				97.45	1.92271
																				97.55	1.91937
																				97.65	1.91652
																				97.75	1.91235
																				97.85	1.90686
																				97.95	1.90253
																				98.05	1.89706
																				98.15	1.89591
																				98.25	1.89114
																				98.35	1.88823
																				98.45	1.88419
																				98.55	1.88004
																				98.65	1.87528
																				98.75	1.87273
																				98.85	1.86798
																				98.95	1.86506
																				99.05	1.85875
																				99.15	1.8574
																				99.25	1.85342
																				99.35	1.84877
																				99.45	1.84467
																				99.55	1.84045
																				99.65	1.83837
																				99.75	1.83386
																				99.85	1.82992
																				99.95	1.82939
																				100.05	1.82413
																				100.15	1.81914
																				100.25	1.8189
																				100.35	1.81445
																				100.45	1.80814
																				100.55	1.8063
																				100.65	1.80225
																				100.75	1.79655
																				100.85	1.79661
																				100.95	1.79204
																				101.05	1.78814
																				101.15	1.78379
																				101.25	1.78059
																				101.35	1.7771
																				101.45	1.7732
																				101.55	1.76902
																				101.65	1.76623
																				101.75	1.76405
																				101.85	1.75882
																				101.95	1.75611
																				102.05	1.75325
																				102.15	1.75033
																				102.25	1.74275
																				102.35	1.74241
																				102.45	1.73571
																				102.55	1.73371
																				102.65	1.73205
																				102.75	1.72949
																				102.85	1.72603
																				102.95	1.72532
																				103.05	1.71813
																				103.15	1.71369
																				103.25	1.71291
																				103.35	1.70831
																				103.45	1.70521
																				103.55	1.70111
																				103.65	1.69873
																				103.75	1.69513
																				103.85	1.68936
																				103.95	1.68776
																				104.05	1.6857
																				104.15	1.68059
																				104.25	1.67908
																				104.35	1.67447
																				104.45	1.67224
																				104.55	1.66706
																				104.65	1.66499
																				104.75	1.65879
																				104.85	1.66083
																				104.95	1.65658
																				105.05	1.65232
																				105.15	1.64898
																				105.25	1.64465
																				105.35	1.64266
																				105.45	1.63829
																				105.55	1.63711
																				105.65	1.63182
																				105.75	1.6267
																				105.85	1.62806
																				105.95	1.62495
																				106.05	1.61937
																				106.15	1.61778
																				106.25	1.61483
																				106.35	1.61144
																				106.45	1.60672
																				106.55	1.60299
																				106.65	1.60189
																				106.75	1.59884
																				106.85	1.59598
																				106.95	1.59284
																				107.05	1.59098
																				107.15	1.58662
																				107.25	1.58274
																				107.35	1.581
																				107.45	1.5752
																				107.55	1.57276
																				107.65	1.57073
																				107.75	1.5689
																				107.85	1.56592
																				107.95	1.56727
																				108.05	1.55957
																				108.15	1.55765
																				108.25	1.55351
																				108.35	1.54994
																				108.45	1.54934
																				108.55	1.54554
																				108.65	1.54308
																				108.75	1.54098
																				108.85	1.53431
																				108.95	1.53246
																				109.05	1.53129
																				109.15	1.52728
																				109.25	1.52493
																				109.35	1.52182
																				109.45	1.51813
																				109.55	1.51632
																				109.65	1.51425
																				109.75	1.51155
																				109.85	1.50831
																				109.95	1.50479
																				110.05	1.50177
																				110.15	1.49865
																				110.25	1.496
																				110.35	1.49336
																				110.45	1.4902
																				110.55	1.48824
																				110.65	1.48388
																				110.75	1.48332
																				110.85	1.48005
																				110.95	1.47771
																				111.05	1.47375
																				111.15	1.47162
																				111.25	1.46999
																				111.35	1.46539
																				111.45	1.4632
																				111.55	1.46154
																				111.65	1.45659
																				111.75	1.45549
																				111.85	1.45273
																				111.95	1.45046
																				112.05	1.4475
																				112.15	1.44386
																				112.25	1.43953
																				112.35	1.43867
																				112.45	1.43501
																				112.55	1.43347
																				112.65	1.42977
																				112.75	1.42955
																				112.85	1.42699
																				112.95	1.42257
																				113.05	1.42012
																				113.15	1.41673
																				113.25	1.41437
																				113.35	1.41076
																				113.45	1.40878
																				113.55	1.40659
																				113.65	1.40536
																				113.75	1.40188
																				113.85	1.40142
																				113.95	1.39715
																				114.05	1.39302
																				114.15	1.39329
																				114.25	1.38912
																				114.35	1.38303
																				114.45	1.38366
																				114.55	1.38205
																				114.65	1.38005
																				114.75	1.37644
																				114.85	1.37482
																				114.95	1.37095
																				115.05	1.36901
																				115.15	1.36644
																				115.25	1.36578
																				115.35	1.36268
																				115.45	1.35907
																				115.55	1.35768
																				115.65	1.35387
																				115.75	1.35224
																				115.85	1.34841
																				115.95	1.34676
																				116.05	1.34536
																				116.15	1.34189
																				116.25	1.33955
																				116.35	1.33853
																				116.45	1.33346
																				116.55	1.3326
																				116.65	1.32976
																				116.75	1.32678
																				116.85	1.32494
																				116.95	1.32309
																				117.05	1.32008
																				117.15	1.31804
																				117.25	1.31416
																				117.35	1.31128
																				117.45	1.31072
																				117.55	1.3081
																				117.65	1.30486
																				117.75	1.30392
																				117.85	1.301
																				117.95	1.29904
																				118.05	1.29609
																				118.15	1.29439
																				118.25	1.29078
																				118.35	1.2887
																				118.45	1.28739
																				118.55	1.2858
																				118.65	1.2806
																				118.75	1.28069
																				118.85	1.27856
																				118.95	1.27629
																				119.05	1.27314
																				119.15	1.27127
																				119.25	1.27025
																				119.35	1.26602
																				119.45	1.26598
																				119.55	1.26179
																				119.65	1.26097
																				119.75	1.2582
																				119.85	1.25344
																				119.95	1.25179
																				120.05	1.25134
																				120.15	1.2496
																				120.25	1.24823
																				120.35	1.24526
																				120.45	1.24165
																				120.55	1.23838
																				120.65	1.23858
																				120.75	1.23332
																				120.85	1.23371
																				120.95	1.23075
																				121.05	1.22914
																				121.15	1.22491
																				121.25	1.2238
																				121.35	1.2212
																				121.45	1.2202
																				121.55	1.21784
																				121.65	1.21546
																				121.75	1.21398
																				121.85	1.21206
																				121.95	1.20942
																				122.05	1.20706
																				122.15	1.20563
																				122.25	1.20352
																				122.35	1.20117
																				122.45	1.19895
																				122.55	1.19644
																				122.65	1.19494
																				122.75	1.19159
																				122.85	1.18939
																				122.95	1.18966
																				123.05	1.18719
																				123.15	1.1843
																				123.25	1.18215
																				123.35	1.18029
																				123.45	1.17771
																				123.55	1.17548
																				123.65	1.17393
																				123.75	1.17267
																				123.85	1.16875
																				123.95	1.16779
																				124.05	1.29455
																				124.15	1.30034
																				124.25	1.30505
																				124.35	1.30794
																				124.45	1.31306
																				124.55	1.31821
																				124.65	1.32388
																				124.75	1.33056
																				124.85	1.33393
																				124.95	1.33512
																				125.05	1.34294
																				125.15	1.34928
																				125.25	1.35471
																				125.35	1.35915
																				125.45	1.36434
																				125.55	1.37056
																				125.65	1.37685
																				125.75	1.37958
																				125.85	1.39076
																				125.95	1.39408
																				126.05	1.3996
																				126.15	1.40531
																				126.25	1.41089
																				126.35	1.41831
																				126.45	1.4242
																				126.55	1.43153
																				126.65	1.43796
																				126.75	1.44286
																				126.85	1.4474
																				126.95	1.45846
																				127.05	1.46368
																				127.15	1.46934
																				127.25	1.47962
																				127.35	1.48596
																				127.45	1.49178
																				127.55	1.50014
																				127.65	1.50638
																				127.75	1.51392
																				127.85	1.52018
																				127.95	1.52971
																				128.05	1.53762
																				128.15	1.54512
																				128.25	1.55142
																				128.35	1.56113
																				128.45	1.56847
																				128.55	1.57694
																				128.65	1.5863
																				128.75	1.59431
																				128.85	1.60111
																				128.95	1.61211
																				129.05	1.61965
																				129.15	1.62712
																				129.25	1.63945
																				129.35	1.64437
																				129.45	1.65302
																				129.55	1.66798
																				129.65	1.67535
																				129.75	1.68475
																				129.85	1.69641
																				129.95	1.70518
																				130.05	1.7143
																				130.15	1.72381
																				130.25	1.7367
																				130.35	1.74212
																				130.45	1.75428
																				130.55	1.76534
																				130.65	1.77483
																				130.75	1.78631
																				130.85	1.79615
																				130.95	1.80811
																				131.05	1.82076
																				131.15	1.83031
																				131.25	1.84346
																				131.35	1.85586
																				131.45	1.86568
																				131.55	1.87521
																				131.65	1.88734
																				131.75	1.90236
																				131.85	1.913
																				131.95	1.92624
																				132.05	1.93675
																				132.15	1.95036
																				132.25	1.9637
																				132.35	1.97553
																				132.45	1.98562
																				132.55	1.9997
																				132.65	2.01773
																				132.75	2.02994
																				132.85	2.04083
																				132.95	2.05327
																				133.05	2.06917
																				133.15	2.08498
																				133.25	2.09973
																				133.35	2.11394
																				133.45	2.12715
																				133.55	2.14015
																				133.65	2.1549
																				133.75	2.16909
																				133.85	2.18506
																				133.95	2.20063
																				134.05	2.21477
																				134.15	2.23188
																				134.25	2.24603
																				134.35	2.2612
																				134.45	2.27958
																				134.55	2.29316
																				134.65	2.31134
																				134.75	2.32728
																				134.85	2.34333
																				134.95	2.3572
																				135.05	2.377
																				135.15	2.39401
																				135.25	2.40996
																				135.35	2.42493
																				135.45	2.44615
																				135.55	2.46213
																				135.65	2.48408
																				135.75	2.49785
																				135.85	2.51665
																				135.95	2.53322
																				136.05	2.54786
																				136.15	2.56967
																				136.25	2.59189
																				136.35	2.61056
																				136.45	2.62919
																				136.55	2.64877
																				136.65	2.666
																				136.75	2.68616
																				136.85	2.70375
																				136.95	2.72519
																				137.05	2.74103
																				137.15	2.76699
																				137.25	2.78725
																				137.35	2.80681
																				137.45	2.82788
																				137.55	2.84732
																				137.65	2.86478
																				137.75	2.88873
																				137.85	2.91756
																				137.95	2.93483
																				138.05	2.95933
																				138.15	2.9792
																				138.25	3.0009
																				138.35	3.02241
																				138.45	3.04555
																				138.55	3.07124
																				138.65	3.08911
																				138.75	3.11677
																				138.85	3.13737
																				138.95	3.16053
																				139.05	3.1852
																				139.15	3.20689
																				139.25	3.22874
																				139.35	3.26061
																				139.45	3.28713
																				139.55	3.3031
																				139.65	3.33082
																				139.75	3.35799
																				139.85	3.38004
																				139.95	3.40845
																				140.05	3.43329
																				140.15	3.45691
																				140.25	3.48596
																				140.35	3.5155
																				140.45	3.54235
																				140.55	3.56808
																				140.65	3.59018
																				140.75	3.62536
																				140.85	3.65326
																				140.95	3.67919
																				141.05	3.70572
																				141.15	3.73482
																				141.25	3.76575
																				141.35	3.79321
																				141.45	3.82314
																				141.55	3.85374
																				141.65	3.88228
																				141.75	3.90869
																				141.85	3.93799
																				141.95	3.97602
																				142.05	4.00374
																				142.15	4.03221
																				142.25	4.06679
																				142.35	4.09501
																				142.45	4.12931
																				142.55	4.16126
																				142.65	4.19201
																				142.75	4.22438
																				142.85	4.25644
																				142.95	4.29024
																				143.05	4.32489
																				143.15	4.35933
																				143.25	4.39207
																				143.35	4.4274
																				143.45	4.46267
																				143.55	4.4961
																				143.65	4.53354
																				143.75	4.56721
																				143.85	4.60339
																				143.95	4.63688
																				144.05	4.68049
																				144.15	4.71152
																				144.25	4.75182
																				144.35	4.78698
																				144.45	4.82434
																				144.55	4.86187
																				144.65	4.89984
																				144.75	4.94166
																				144.85	4.97916
																				144.95	5.01984
																				145.05	5.06148
																				145.15	5.10129
																				145.25	5.13841
																				145.35	5.18318
																				145.45	5.21939
																				145.55	5.2604
																				145.65	5.30368
																				145.75	5.3492
																				145.85	5.39035
																				145.95	5.43033
																				146.05	5.46963
																				146.15	5.51821
																				146.25	5.56737
																				146.35	5.61188
																				146.45	5.65814
																				146.55	5.70523
																				146.65	5.74476
																				146.75	5.7905
																				146.85	5.84065
																				146.95	5.88807
																				147.05	5.93542
																				147.15	5.98684
																				147.25	6.03346
																				147.35	6.08477
																				147.45	6.12961
																				147.55	6.18052
																				147.65	6.23085
																				147.75	6.28319
																				147.85	6.33479
																				147.95	6.38658
																				148.05	6.44127
																				148.15	6.49046
																				148.25	6.54521
																				148.35	6.59613
																				148.45	6.65281
																				148.55	6.70672
																				148.65	6.76551
																				148.75	6.81568
																				148.85	6.87707
																				148.95	6.93664
																				149.05	6.99049
																				149.15	7.04626
																				149.25	7.10417
																				149.35	7.15948
																				149.45	7.22596
																				149.55	7.28788
																				149.65	7.34327
																				149.75	7.40466
																				149.85	7.46917
																				149.95	7.53207
																				150.05	7.58963
																				150.15	7.65702
																				150.25	7.71825
																				150.35	7.78701
																				150.45	7.85451
																				150.55	7.92084
																				150.65	7.98611
																				150.75	8.04441
																				150.85	8.11542
																				150.95	8.1874
																				151.05	8.2558
																				151.15	8.32401
																				151.25	8.39803
																				151.35	8.46952
																				151.45	8.53597
																				151.55	8.6123
																				151.65	8.68218
																				151.75	8.75181
																				151.85	8.82765
																				151.95	8.90639
																				152.05	8.98361
																				152.15	9.05668
																				152.25	9.13581
																				152.35	9.20797
																				152.45	9.29167
																				152.55	9.36939
																				152.65	9.44569
																				152.75	9.53247
																				152.85	9.60924
																				152.95	9.69084
																				153.05	9.77926
																				153.15	9.85433
																				153.25	9.94345
																				153.35	10.0293
																				153.45	10.1152
																				153.55	10.1892
																				153.65	10.2796
																				153.75	10.3783
																				153.85	10.4609
																				153.95	10.5501
																				154.05	10.6391
																				154.15	10.7279
																				154.25	10.8111
																				154.35	10.9095
																				154.45	11.0024
																				154.55	11.093
																				154.65	11.1836
																				154.75	11.2908
																				154.85	11.3877
																				154.95	11.4773
																				155.05	11.5664
																				155.15	11.6738
																				155.25	11.7748
																				155.35	11.8759
																				155.45	11.9752
																				155.55	12.0768
																				155.65	12.1589
																				155.75	12.2875
																				155.85	12.381
																				155.95	12.4885
																				156.05	12.5842
																				156.15	12.6911
																				156.25	12.7968
																				156.35	12.9017
																				156.45	13.011
																				156.55	13.1224
																				156.65	13.2246
																				156.75	13.3431
																				156.85	13.4578
																				156.95	13.5651
																				157.05	13.672
																				157.15	13.7888
																				157.25	13.9026
																				157.35	14.0245
																				157.45	14.1238
																				157.55	14.2493
																				157.65	14.3591
																				157.75	14.4687
																				157.85	14.5899
																				157.95	14.7089
																				158.05	14.8416
																				158.15	14.9486
																				158.25	15.0653
																				158.35	15.1767
																				158.45	15.3096
																				158.55	15.4363
																				158.65	15.5656
																				158.75	15.6818
																				158.85	15.8022
																				158.95	15.931
																				159.05	16.0555
																				159.15	16.1819
																				159.25	16.2983
																				159.35	16.4228
																				159.45	16.5533
																				159.55	16.6893
																				159.65	16.8193
																				159.75	16.9487
																				159.85	17.0824
																				159.95	17.2095
																				160.05	17.3368
																				160.15	17.4654
																				160.25	17.6037
																				160.35	17.7318
																				160.45	17.862
																				160.55	18.0037
																				160.65	18.1376
																				160.75	18.2757
																				160.85	18.4076
																				160.95	18.5398
																				161.05	18.6821
																				161.15	18.8153
																				161.25	18.9607
																				161.35	19.0926
																				161.45	19.237
																				161.55	19.3728
																				161.65	19.5145
																				161.75	19.638
																				161.85	19.8045
																				161.95	19.951
																				162.05	20.0884
																				162.15	20.2154
																				162.25	20.3779
																				162.35	20.5231
																				162.45	20.679
																				162.55	20.8114
																				162.65	20.9585
																				162.75	21.1108
																				162.85	21.2496
																				162.95	21.3925
																				163.05	21.5704
																				163.15	21.7119
																				163.25	21.8582
																				163.35	22.0076
																				163.45	22.1594
																				163.55	22.3226
																				163.65	22.4782
																				163.75	22.6336
																				163.85	22.7903
																				163.95	22.9535
																				164.05	23.1004
																				164.15	23.265
																				164.25	23.4208
																				164.35	23.5778
																				164.45	23.7415
																				164.55	23.9054
																				164.65	24.0665
																				164.75	24.236
																				164.85	24.391
																				164.95	24.5572
																				165.05	24.7293
																				165.15	24.8858
																				165.25	25.0618
																				165.35	25.2212
																				165.45	25.388
																				165.55	25.5248
																				165.65	25.7214
																				165.75	25.9057
																				165.85	26.0763
																				165.95	26.2312
																				166.05	26.3928
																				166.15	26.5675
																				166.25	26.7362
																				166.35	26.8963
																				166.45	27.0484
																				166.55	27.2558
																				166.65	27.4101
																				166.75	27.5767
																				166.85	27.7378
																				166.95	27.9159
																				167.05	28.0828
																				167.15	28.2586
																				167.25	28.4129
																				167.35	28.5947
																				167.45	28.7582
																				167.55	28.9229
																				167.65	29.0955
																				167.75	29.2563
																				167.85	29.4315
																				167.95	29.605
																				168.05	29.7875
																				168.15	29.9553
																				168.25	30.1131
																				168.35	30.276
																				168.45	30.441
																				168.55	30.6103
																				168.65	30.7706
																				168.75	30.9435
																				168.85	31.1072
																				168.95	31.2592
																				169.05	31.4383
																				169.15	31.5698
																				169.25	31.7319
																				169.35	31.9175
																				169.45	32.0727
																				169.55	32.2313
																				169.65	32.3837
																				169.75	32.5541
																				169.85	32.7003
																				169.95	32.851
																				170.05	33.0223
																				170.15	33.1789
																				170.25	33.3106
																				170.35	33.4878
																				170.45	33.6365
																				170.55	33.7971
																				170.65	33.9578
																				170.75	34.1135
																				170.85	34.2441
																				170.95	34.4111
																				171.05	34.533
																				171.15	34.6774
																				171.25	34.8516
																				171.35	35.0093
																				171.45	35.1465
																				171.55	35.3001
																				171.65	35.406
																				171.75	35.5773
																				171.85	35.766
																				171.95	35.8754
																				172.05	36.0268
																				172.15	36.1611
																				172.25	36.323
																				172.35	36.4905
																				172.45	36.6276
																				172.55	36.7637
																				172.65	36.9031
																				172.75	37.0468
																				172.85	37.1799
																				172.95	37.3367
																				173.05	37.4477
																				173.15	37.599
																				173.25	37.7394
																				173.35	37.883
																				173.45	38.0139
																				173.55	38.1179
																				173.65	38.2827
																				173.75	38.3934
																				173.85	38.5466
																				173.95	38.684
																				174.05	38.7725
																				174.15	38.8778
																				174.25	39.0474
																				174.35	39.1908
																				174.45	39.3308
																				174.55	39.465
																				174.65	39.5982
																				174.75	39.7253
																				174.85	39.8648
																				174.95	39.9818
																				175.05	40.1103
																				175.15	40.2256
																				175.25	40.352
																				175.35	40.4569
																				175.45	40.6128
																				175.55	40.7274
																				175.65	40.839
																				175.75	40.9464
																				175.85	41.0662
																				175.95	41.1907
																				176.05	41.3044
																				176.15	41.415
																				176.25	41.5428
																				176.35	41.6615
																				176.45	41.7817
																				176.55	41.9131
																				176.65	42.0095
																				176.75	42.122
																				176.85	42.2386
																				176.95	42.3246
																				177.05	42.4403
																				177.15	42.5525
																				177.25	42.669
																				177.35	42.7844
																				177.45	42.8758
																				177.55	43.0042
																				177.65	43.1206
																				177.75	43.2272
																				177.85	43.3295
																				177.95	43.4372
																				178.05	43.5562
																				178.15	43.6635
																				178.25	43.7557
																				178.35	43.8483
																				178.45	43.9481
																				178.55	44.0327
																				178.65	44.1333
																				178.75	44.2321
																				178.85	44.3151
																				178.95	44.4574
																				179.05	44.5426
																				179.15	44.6407
																				179.25	44.7441
																				179.35	44.851
																				179.45	44.9534
																				179.55	45.0078
																				179.65	45.1452
																				179.75	45.2522
																				179.85	45.3151
																				179.95	45.4398
																				180.05	45.529
																				180.15	45.6067
																				180.25	45.7374
																				180.35	45.8064
																				180.45	45.8795
																				180.55	45.9634
																				180.65	46.0399
																				180.75	46.1378
																				180.85	46.2712
																				180.95	46.3532
																				181.05	46.4335
																				181.15	46.5026
																				181.25	46.6225
																				181.35	46.7111
																				181.45	46.7797
																				181.55	46.8732
																				181.65	46.9468
																				181.75	47.0381
																				181.85	47.115
																				181.95	47.2169
																				182.05	47.2954
																				182.15	47.3593
																				182.25	47.4664
																				182.35	47.5491
																				182.45	47.6324
																				182.55	47.706
																				182.65	47.7784
																				182.75	47.8613
																				182.85	47.9348
																				182.95	48.0441
																				183.05	48.1091
																				183.15	48.1833
																				183.25	48.2003
																				183.35	48.2932
																				183.45	48.4215
																				183.55	48.5304
																				183.65	48.5649
																				183.75	48.5936
																				183.85	48.6965
																				183.95	48.7673
																				184.05	48.8169
																				184.15	48.8849
																				184.25	48.9844
																				184.35	48.9891
																				184.45	49.129
																				184.55	49.1902
																				184.65	49.2679
																				184.75	49.3421
																				184.85	49.4036
																				184.95	49.4947
																				185.05	49.5405
																				185.15	49.6418
																				185.25	49.7195
																				185.35	49.76
																				185.45	49.84
																				185.55	49.9042
																				185.65	49.996
																				185.75	50.0613
																				185.85	50.1219
																				185.95	50.1824
																				186.05	50.2593
																				186.15	50.3163
																				186.25	50.3433
																				186.35	50.4453
																				186.45	50.5051
																				186.55	50.5677
																				186.65	50.5886
																				186.75	50.6976
																				186.85	50.7514
																				186.95	50.8105
																				187.05	50.8612
																				187.15	50.9073
																				187.25	50.9683
																				187.35	51.051
																				187.45	51.0929
																				187.55	51.1413
																				187.65	51.2509
																				187.75	51.3102
																				187.85	51.3887
																				187.95	51.4273
																				188.05	51.4783
																				188.15	51.5492
																				188.25	51.6278
																				188.35	51.6522
																				188.45	51.7277
																				188.55	51.8171
																				188.65	51.8596
																				188.75	51.9043
																				188.85	51.949
																				188.95	52.0269
																				189.05	52.0789
																				189.15	52.12
																				189.25	52.178
																				189.35	52.2572
																				189.45	52.3018
																				189.55	52.3595
																				189.65	52.4163
																				189.75	52.484
																				189.85	52.5369
																				189.95	52.5917
																				190.05	52.6423
																				190.15	52.691
																				190.25	52.7792
																				190.35	52.8319
																				190.45	52.8998
																				190.55	52.9158
																				190.65	53.0087
																				190.75	53.0527
																				190.85	53.1145
																				190.95	53.1507
																				191.05	53.1586
																				191.15	53.2295
																				191.25	53.3676
																				191.35	53.3953
																				191.45	53.4266
																				191.55	53.4878
																				191.65	53.5387
																				191.75	53.5869
																				191.85	53.6298
																				191.95	53.6798
																				192.05	53.7526
																				192.15	53.8012
																				192.25	53.8652
																				192.35	53.9264
																				192.45	53.9434
																				192.55	54.013
																				192.65	54.055
																				192.75	54.0975
																				192.85	54.1441
																				192.95	54.2214
																				193.05	54.255
																				193.15	54.3537
																				193.25	54.3782
																				193.35	54.4154
																				193.45	54.5012
																				193.55	54.5359
																				193.65	54.5707
																				193.75	54.6028
																				193.85	54.7021
																				193.95	54.7475
																				194.05	54.7966
																				194.15	54.8142
																				194.25	54.8701
																				194.35	54.9193
																				194.45	54.9925
																				194.55	55.0521
																				194.65	55.1025
																				194.75	55.1494
																				194.85	55.1844
																				194.95	55.2347
																				195.05	55.3017
																				195.15	55.3657
																				195.25	55.375
																				195.35	55.3698
																				195.45	55.5328
																				195.55	55.5555
																				195.65	55.6129
																				195.75	55.6356
																				195.85	55.6825
																				195.95	55.6955
																				196.05	55.7617
																				196.15	55.8311
																				196.25	55.8663
																				196.35	55.9529
																				196.45	56.0331
																				196.55	56.078
																				196.65	56.1022
																				196.75	56.1321
																				196.85	56.1656
																				196.95	56.2295
																				197.05	56.2533
																				197.15	56.3539
																				197.25	56.3298
																				197.35	56.4579
																				197.45	56.4831
																				197.55	56.5325
																				197.65	56.5781
																				197.75	56.621
																				197.85	56.6844
																				197.95	56.7228
																				198.05	56.7857
																				198.15	56.8205
																				198.25	56.8641
																				198.35	56.8796
																				198.45	56.9224
																				198.55	57.0372
																				198.65	57.0833
																				198.75	57.1295
																				198.85	57.1709
																				198.95	57.2053
																				199.05	57.2988
																				199.15	57.3391
																				199.25	57.3469
																				199.35	57.4
																				199.45	57.457
																				199.55	57.5121
																				199.65	57.5561
																				199.75	57.6093
[truncated: 1,602 more rows]

## Sheet: Fig.3
Fig. 3a					Fig. 3b																												Fig. 3c
Potential (V versus SHE)	Current density (mA cm−2)	Potential (V versus SHE)	Transmittance (%)		pristine							Ⅰ							Ⅱ							Ⅲ							pristine								Ⅰ								Ⅱ
0.57583	-0.06332	0.5755	93.7983		B.E.(eV)	Raw Intensity	Peak Sum	Peak 1	Peak 2	Peak 3		B.E.(eV)	Raw Intensity	Peak Sum	Peak 1	Peak 2	Peak 3		B.E.(eV)	Raw Intensity	Peak Sum	Peak 1	Peak 2	Peak 3		B.E.(eV)	Raw Intensity	Peak Sum	Peak 1	Peak 2	Peak 3		B.E.(eV)	Raw Intensity	Peak Sum	Peak 1	Peak 2	Peak 3	Peak 4		B.E.(eV)	Raw Intensity	Peak Sum	Peak 1	Peak 2	Peak 3	Peak 4		B.E.(eV)
0.57641	-0.06321	0.576	93.7981		535.797	3169.64	3389.74	3207.27	3291.52	3116.9		535.798	2883.33	2931.7	2912.01	2877.5	2858.05		535.9	3568.33	3546.1	3480.81	3495.74	3462.51		536.113	2332.5	2291.54	2190.1	2217.03	2227.8		661.246	20489	20688	20488.7	20499.9	20639	20491.7		660.476	20694	20916.4	20850.5	20709.9	20994	20697.8		659.547
0.57721	-0.06298	0.5765	93.8036		535.697	3276.79	3401.29	3210.31	3299.51	3116.94		535.673	2959.17	2928.44	2907.41	2871.81	2851.34		535.775	3593.33	3556.92	3479.76	3495.96	3469.04		535.988	2364.17	2305.45	2189.56	2218.14	2238.46		661.146	20548	20692.8	20492.8	20500.2	20639	20491.7		660.351	20606	20923.7	20856.6	20710.5	20994	20697.8		659.422
0.57808	-0.06272	0.577	93.8356		535.596	3197.92	3413.16	3213.06	3307.6	3116.55		535.548	2979.17	2925.55	2902.88	2866.15	2844.73		535.65	3559.17	3572.54	3478.88	3496.5	3480		535.863	2374.17	2324.45	2189.07	2219.45	2253.94		661.047	20467	20697.3	20496.6	20500	20638.6	20491.3		660.226	20736	20932.2	20863.9	20711.9	20994.9	20698.8		659.297
0.57892	-0.06247	0.5775	93.8068		535.496	3174.11	3426.21	3216.34	3316.66	3116.54		535.423	2924.17	2923.56	2898.74	2860.86	2838.72		535.525	3605.83	3594.46	3478.02	3497.22	3496.89		535.738	2350.83	2350.52	2188.68	2221.02	2276.2		660.947	20355	20702.5	20501.2	20500.5	20638.7	20491.5		660.101	20768	20940	20870.2	20712.1	20994.5	20698.4		659.172
0.58035	-0.06224	0.578	93.8135		535.396	3144.35	3440.29	3219.92	3326.51	3116.66		535.298	3002.5	2922.28	2894.43	2855.4	2833.09		535.4	3711.67	3624.69	3477.04	3498.02	3521.63		535.613	2471.67	2385.96	2188.18	2222.69	2307.48		660.846	20318	20708.9	20506.8	20501.7	20639.7	20492.5		659.976	20685	20947.8	20876.7	20712	20993.7	20697.7		659.047
0.5809	-0.062	0.5785	93.7774		535.297	3171.13	3455.51	3223.83	3337.23	3116.96		535.173	2973.33	2922.78	2890.44	2850.3	2828.83		535.275	3703.33	3666.02	3476.21	3499.24	3556.96		535.488	2457.5	2434.04	2187.79	2224.69	2351.02		660.746	20228	20715.7	20512.9	20503.3	20641	20493.8		659.851	20869	20957	20884.4	20712.8	20993.8	20697.9		658.922
0.58246	-0.06178	0.579	93.8156		535.197	3208.33	3471.74	3227.87	3348.67	3117.2		535.048	2921.67	2926.11	2886.88	2845.71	2826.89		535.15	3770.83	3721.23	3475.38	3500.77	3605.54		535.363	2644.17	2498.23	2187.23	2226.8	2410.18		660.646	20428	20723.4	20519.9	20505.6	20643	20495.8		659.726	20577	20964.8	20890.8	20711.7	20992.1	20696.2		658.797
0.5832	-0.06152	0.5795	93.8159		535.096	3209.82	3489.03	3231.99	3360.86	3117.35		534.923	2922.5	2933.41	2883.53	2841.55	2828.27		535.025	3832.5	3793.57	3474.57	3502.79	3670.49		535.238	2651.67	2583.06	2186.77	2229.39	2489.38		660.547	20485	20729.9	20525.6	20506.4	20643.4	20496.3		659.601	20777	20976.1	20900.6	20713.6	20993.2	20697.4		658.672
0.58447	-0.06128	0.58	93.8347		534.996	3212.8	3507.67	3236.37	3374.05	3117.58		534.798	3084.17	2945.84	2879.74	2837.31	2833.9		534.9	3866.67	3886.49	3473.87	3505.57	3755		535.113	2810	2693.06	2186.22	2232.42	2592.95		660.447	20365	20736.3	20531.2	20506.8	20643.5	20496.4		659.476	20975	20986.1	20909	20713.6	20992.4	20696.6		658.547
0.58523	-0.06102	0.5805	93.8156		534.896	3331.85	3527.82	3241.03	3388.36	3117.88		534.673	3095.83	2966.29	2876.17	2833.97	2846.35		534.775	3970	4003.14	3473.13	3509.3	3861.86		534.988	2923.33	2833.23	2185.69	2236.21	2725.6		660.346	20454	20743.8	20537.9	20508.1	20644.5	20497.4		659.351	20809	20994.8	20916.1	20711.6	20989.6	20693.9		658.422
0.58611	-0.06081	0.581	93.8531		534.797	3465.77	3549.14	3245.5	3403.4	3117.79		534.548	3085	2997.38	2872.94	2832.11	2867.7		534.65	4228.33	4146.12	3472.04	3514.2	3993.1		534.863	3030	3008.43	2185.23	2241.22	2891.67		660.246	20578	20750.9	20544.2	20508.7	20644.8	20497.7		659.226	20892	21005.9	20925.4	20711.3	20988.4	20692.8		658.297
0.58754	-0.06055	0.5815	93.8424		534.697	3418.15	3571.77	3249.73	3419.28	3117.27		534.423	3086.67	3041.46	2870.03	2832.41	2899.57		534.525	4365.83	4317.99	3470.89	3521.41	4150.39		534.738	3152.5	3222.94	2184.87	2248.16	3094.7		660.146	20515	20757.4	20549.8	20508.5	20644.1	20497.1		659.101	20805	21016.9	20934.6	20710.2	20986.4	20690.8		658.172
0.58826	-0.06032	0.582	93.8183		534.596	3438.99	3596.71	3254.52	3436.92	3117.11		534.298	3260	3099.67	2866.74	2835.2	2941.94		534.4	4520	4520.1	3469.66	3532.23	4333.7		534.613	3460.83	3479.92	2184.42	2257.9	3336.58		660.047	20511	20764.7	20556.2	20508.7	20644	20497		658.976	20959	21029.6	20945.5	20710	20985.3	20689.7		658.047
0.58935	-0.06006	0.5825	93.8179		534.496	3471.73	3623.95	3259.62	3456.25	3117.08		534.173	3316.67	3173.34	2863.61	2842.54	2994.58		534.275	4658.33	4752.78	3468.43	3548.74	4541.3		534.488	3801.67	3781.4	2183.94	2272.19	3617.47		659.947	20402	20772.3	20563	20509	20643.9	20496.9		658.851	21111	21041.8	20955.7	20708.4	20982.6	20687.1		657.922
0.5905	-0.05982	0.583	93.8475		534.396	3534.23	3653.82	3265.02	3477.48	3117.18		534.048	3315.83	3262.15	2860.93	2856.8	3055.01		534.15	4879.17	5015.06	3467.05	3573.75	4769.16		534.363	4051.67	4128.03	2183.69	2293.91	3935.14		659.846	20431	20781.2	20570.9	20510.1	20644.5	20497.6		658.726	20786	21053.5	20965.4	20705.3	20978.3	20682.9		657.797
0.59121	-0.05958	0.5835	93.7993		534.297	3526.79	3686.55	3270.62	3500.76	3117.34		533.923	3484.17	3363.44	2858.03	2880.06	3117.69		534.025	5266.67	5304.82	3465.19	3611.18	5010.88		534.238	4445.83	4518.49	2183.64	2326.91	4284.05		659.746	20617	20790.2	20578.9	20511	20645	20498.1		658.601	21127	21069.6	20979.3	20705.4	20977.3	20681.9		657.672
0.59224	-0.05935	0.584	93.8408		534.197	3726.19	3722.99	3276.77	3526.79	3117.98		533.798	3550	3474.78	2855.41	2916.37	3176.52		533.9	5589.17	5620.02	3463.05	3667.06	5258.43		534.113	4818.33	4950.28	2184.02	2377.05	4655.65		659.646	20576	20798.2	20586	20510.5	20644.1	20497.3		658.476	21141	21083.6	20991.1	20702.2	20972.8	20677.6		657.547
0.59282	-0.05912	0.5845	93.8584		534.096	3715.77	3762.87	3282.63	3555.08	3118.35		533.673	3609.17	3593.28	2853.16	2970.16	3224.16		533.775	5843.33	5958.76	3460.84	3749.42	5502		533.988	5413.33	5419.72	2184.78	2452.16	5037.85		659.547	20511	20806.9	20593.8	20510.4	20643.5	20496.7		658.351	20964	21098.8	21004	20699	20968.2	20673		657.422
0.5943	-0.05886	0.585	93.8322		533.996	3806.55	3807.89	3289.14	3587.1	3119.55		533.548	3758.33	3716.83	2850.98	3046.16	3253.28		533.65	6385	6319.35	3458.02	3867.68	5729.77		533.863	5798.33	5923.7	2186.54	2563.47	5416.3		659.447	20590	20816.6	20602.4	20510.8	20643.4	20496.6		658.226	21066	21117.4	21020.1	20697.5	20965.3	20670.2		657.297
0.59533	-0.05864	0.5855	93.8371		533.896	3855.65	3858.71	3295.96	3623.11	3121.47		533.423	3766.67	3846.59	2849.59	3150.53	3259.38		533.525	6711.67	6703.1	3455.16	4034.62	5930.61		533.738	6386.67	6459.6	2189.39	2724.85	5773.82		659.346	20656	20826.2	20611	20510.6	20642.6	20495.9		658.101	21092	21136.9	21037	20695.1	20961.3	20666.3		657.172
0.59674	-0.05838	0.586	93.8498		533.797	3958.33	3916.85	3303.31	3664.05	3124.78		533.298	3941.67	3985.4	2848.39	3288.2	3239.53		533.4	7150.83	7113.09	3452.18	4264.32	6093.13		533.613	7037.5	7027.18	2193.7	2953.8	6092.16		659.246	20442	20835.9	20619.5	20509.9	20641.4	20494.7		657.976	21088	21158	21055.4	20692.5	20957.1	20662.1		657.047
0.59716	-0.05814	0.5865	93.7739		533.697	4196.43	3984.14	3311.05	3710.74	3130.19		533.173	4174.17	4139.47	2847.32	3464.03	3194.67		533.275	7689.17	7555.39	3449.09	4572.27	6207.45		533.488	7667.5	7629.62	2200.01	3271.14	6353.15		659.146	20608	20847.7	20630.2	20510.8	20641.8	20495.1		657.851	21138	21181.6	21076.1	20690.1	20952.8	20657.9		656.922
0.59833	-0.05793	0.587	93.8351		533.596	4415.18	4062.82	3318.69	3763.74	3138.73		533.048	4323.33	4317.52	2846.99	3682.16	3129.46		533.15	8260.83	8038.9	3446.2	4974.3	6266.19		533.363	8330.83	8274.21	2208.86	3700.19	6540.16		659.047	20833	20858.9	20640.2	20510.5	20640.9	20494.3		657.726	21265	21207.3	21098.8	20687.2	20948	20653.2		656.797
0.59901	-0.05767	0.5875	93.8699		533.496	4337.8	4157.25	3326.42	3824.55	3153.22		532.923	4561.67	4527.69	2847.39	3943.84	3050.05		533.025	8735	8574.64	3444.28	5485.15	6265.31		533.238	8984.17	8972.9	2220.9	4265.37	6640.07		658.947	20779	20869	20649.1	20508.6	20638.4	20491.8		657.601	21323	21234.9	21123.1	20683.2	20941.9	20647.2		656.672
0.6002	-0.05744	0.588	93.9101		533.396	4672.62	4274.61	3335.61	3896.13	3179		532.798	4531.67	4777.69	2850.22	4248.85	2964.96		532.9	9384.17	9173.28	3443.81	6115.36	6203.64		533.113	9800.83	9741.67	2236.59	4989.82	6644.83		658.846	20710	20880.2	20659.1	20507.1	20636.2	20489.7		657.476	21430	21265.5	21150.3	20678.8	20935.2	20640.6		656.547
0.60151	-0.05714	0.5885	93.7647		533.297	4866.07	4420.02	3344.63	3978.52	3219.3		532.673	4951.67	5068.25	2854.45	4590.11	2879.17		532.775	10034.2	9843.89	3446.16	6869.9	6083.95		532.988	10553.3	10599.5	2256.72	5892.97	6553.33		658.746	20686	20892.7	20670.3	20506.1	20634.6	20488		657.351	21451	21299.1	21180.2	20673.3	20927.4	20632.8		656.422
0.6025	-0.05691	0.589	93.9107		533.197	5010.42	4600.8	3354.25	4074.55	3279.01		532.548	5173.33	5397.63	2862.27	4959.11	2798.96		532.65	10802.5	10590.8	3453.06	7745.06	5912.05		532.863	11415.8	11564.3	2281.81	6986.51	6371.02		658.646	20619	20906.2	20682.5	20505.3	20633.1	20486.6		657.226	21563	21337.3	21214.6	20667.9	20919.3	20624.8		656.297
0.60359	-0.05668	0.5895	93.9703		533.096	4940.48	4818.04	3364.84	4186.63	3356.87		532.423	5423.33	5757.48	2875.66	5342.07	2727.57		532.525	11371.7	11412.3	3467.89	8727.32	5697.11		532.738	12425	12648.6	2312.29	8270.89	6109.16		658.547	20532	20921	20695.9	20505	20632	20485.6		657.101	21705	21379.9	21253.1	20661.4	20909.9	20615.5		656.172
0.60446	-0.05646	0.59	93.8526		532.996	4995.54	5056.26	3377.53	4318.22	3434.62		532.298	5806.67	6134.14	2897.21	5720.8	2665.74		532.4	12170.8	12296.6	3494.27	9790.34	5449.23		532.613	13561.7	13854.5	2348.54	9731.93	5783.19		658.447	20714	20937.4	20710.9	20505.4	20631.7	20485.3		656.976	21638	21427.7	21296.4	20653.8	20899.1	20604.8		656.047
0.60513	-0.05623	0.5905	93.8882		532.896	5232.14	5271.62	3392.04	4471.49	3465.48		532.173	6310.83	6510.68	2931.02	6074.12	2612.62		532.275	13195.8	13222.4	3537.28	10895.6	5179.44		532.488	14806.7	15168.9	2390.79	11338.3	5410.76		658.346	20714	20953.6	20725.6	20504.5	20629.9	20483.6		656.851	21915	21483.6	21347.6	20646.9	20888.9	20594.7		655.922
0.60615	-0.05599	0.591	93.8837		532.797	5430.06	5434.22	3407.85	4648.05	3416.89		532.048	6635.83	6870.62	2984.42	6380.43	2567.53		532.15	14114.2	14159.4	3604.38	11994.2	4899.46		532.363	16310	16560.4	2438.89	13040.2	5009.86		658.246	20661	20970.8	20741.3	20503.7	20628.2	20481.9		656.726	21914	21545.4	21404.3	20637.6	20875.8	20581.7		655.797
0.60773	-0.05575	0.5915	93.8789		532.697	5782.74	5578.94	3425.49	4850.72	3320.71		531.923	7169.17	7197.92	3065.52	6616.61	2527.64		532.025	15024.2	15069.2	3704.51	13028.2	4619.88		532.238	17471.7	17979.9	2493.3	14771	4598.43		658.146	20899	20989.7	20758.6	20503.2	20626.8	20480.6		656.601	21802	21617.2	21470.5	20628.5	20862.6	20568.6		655.672
0.60855	-0.05552	0.592	93.8286		532.596	5677.09	5753.69	3444.65	5080.67	3222.65		531.798	7644.17	7482.98	3186.34	6763.29	2491.22		531.9	15872.5	15908.3	3848.16	13934.6	4349.83		532.113	18924.2	19360.5	2553.28	16448.6	4191.57		658.047	20680	21008.2	20775.4	20501	20623.7	20477.5		656.476	22253	21701.5	21548.8	20620.9	20850.4	20556.4		655.547
0.6091	-0.05528	0.5925	93.8932		532.496	6011.9	5981.61	3467.78	5341.42	3143.82		531.673	8162.5	7724.43	3361.4	6806.1	2456.35		531.775	16876.7	16631.6	4046.21	14650.3	4095.98		531.988	20492.5	20623	2618	17981.6	3801.95		657.947	20887	21029.8	20795.3	20500.5	20622.2	20476		656.351	22084	21794.2	21634.9	20609.2	20833.5	20539.7		655.422
0.6102	-0.05506	0.593	93.8448		532.396	6247.02	6263.41	3493.56	5631.7	3083.71		531.548	8491.67	7932.9	3608.88	6739.68	2422.51		531.65	17485.8	17200	4310.55	15120.2	3863.97		531.863	21590.8	21682.6	2687.12	19276.6	3439.95		657.846	20871	21051.5	20815.2	20498.5	20619.1	20473		656.226	22449	21903	21736.6	20599.6	20818.2	20524.5		655.297
0.61153	-0.05483	0.5935	93.9556		532.297	6266.37	6594.31	3523.06	5950.29	3038.56		531.423	8565	8130.8	3949.04	6568.21	2389.82		531.525	17956.7	17584.8	4650.92	15303.7	3656.76		531.738	22315.8	22457.1	2759.77	20246.3	3112.54		657.746	21081	21075.1	20837	20496.6	20616.1	20470		656.101	22592	22024.4	21850	20586.9	20799.2	20505.6		655.172
0.61231	-0.05458	0.594	93.8631		532.197	6550.6	6967.68	3558.04	6294.76	3004.23		531.298	9080.83	8346.72	4399.38	6301.52	2355.77		531.4	18325.8	17774.5	5073.56	15182.3	3475.28		531.613	22911.7	22876.1	2834.35	20818.8	2823.27		657.646	21094	21099.3	20859.3	20493.2	20611.5	20465.5		655.976	22696	22162.2	21979	20573.5	20778.5	20485		655.047
0.61347	-0.05438	0.5945	93.8676		532.096	6952.38	7371.4	3598.32	6656.09	2975.54		531.173	9289.17	8616.98	4978.52	5959.03	2321.28		531.275	18204.2	17777.2	5580.17	14764.7	3319.78		531.488	23031.7	22892.9	2909.39	20948.8	2573.45		657.547	21063	21125.7	20883.6	20489.8	20606.8	20460.8		655.851	22748	22318.4	22125.3	20559.9	20756.6	20463.3		654.922
0.61395	-0.05409	0.595	93.8876		531.996	7343.75	7791.29	3644.63	7021.61	2949.23		531.048	9415.83	8975.56	5699	5562.73	2286.47		531.15	17810	17617.2	6164.76	14083.5	3188.84		531.363	22535	22491.5	2983.24	20624.4	2362.41		657.447	20993	21154.8	20910.6	20486.6	20602.3	20456.4		655.726	23137	22494.9	22290.7	20546.7	20734	20440.8		654.797
0.61568	-0.05387	0.5955	93.8569		531.896	7648.81	8209.16	3698.55	7373.22	2923.72		530.923	9618.33	9448.34	6564.27	5134.86	2250.91		531.025	17325	17326.9	6812.28	13189.2	3079.93		531.238	21340	21690.1	3054.09	19869.8	2188		657.346	21334	21187.4	20941	20484	20598.3	20452.4		655.601	23250	22689.7	22472.8	20530.9	20707.4	20414.2		654.672
0.61647	-0.05365	0.596	93.8717		531.797	8080.36	8601.42	3762.25	7686.42	2898.46		530.798	9779.17	10048.9	7566.53	4697.01	2214.71		530.9	16820.8	16939.4	7498.06	12142.6	2990		531.113	20304.2	20535.8	3118.64	18739.3	2045.88		657.246	21282	21220.8	20972.1	20478.9	20591.7	20445.9		655.476	23641	22906.2	22674.9	20515.5	20679.3	20386.3		654.547
0.61739	-0.05341	0.5965	93.8993		531.697	8458.33	8941.4	3837.68	7932.59	2872.38		530.673	10504.2	10771.1	8680.92	4265.54	2175.42		530.775	16405	16480.9	8187.68	11007.4	2915.71		530.988	18627.5	19099.6	3174.63	17311.6	1932.37		657.146	21256	21258.2	21007.1	20474.3	20585.4	20439.7		655.351	23830	23141.8	22893.9	20498	20647.1	20354.2		654.422
0.61828	-0.05321	0.597	93.97		531.596	8648.81	9203.74	3928.03	8083.68	2845.39		530.548	10688.3	11593.6	9871.18	3857.81	2135.35		530.65	15385.8	15967.5	8839.65	9845.39	2855.41		530.863	16995	17464.4	3218.82	15677.4	1842.79		657.047	21151	21300.1	21046.4	20469.9	20579.3	20433.6		655.226	24158	23397.6	23130.7	20480.8	20612.7	20320		654.297
0.61971	-0.05296	0.5975	93.7461		531.496	8870.54	9372.51	4038.27	8119.8	2818.07		530.423	11428.3	12469.9	11079.8	3482.28	2092.11		530.525	14917.5	15399.5	9403.46	8708.87	2805.26		530.738	15480.8	15716.8	3248.18	13930.5	1772.66		656.947	21183	21347.5	21091.2	20466.3	20574	20428.3		655.101	24327	23669.9	23381	20462.9	20574.8	20282.2		654.172
0.62041	-0.05273	0.598	93.81		531.396	9312.5	9445.34	4174.02	8032.97	2790.14		530.298	12508.3	13334.4	12234.6	3144.02	2044.22		530.4	14416.7	14766.3	9827.77	7640.93	2763.09		530.613	13872.5	13939.9	3260.49	12160.2	1718.26		656.846	21388	21400.1	21140.9	20462.6	20568.3	20422.7		654.976	24412	23956.1	23641.8	20446.4	20534.8	20242.3		654.047
0.62148	-0.05249	0.5985	93.8631		531.297	9601.19	9436.92	4342.24	7830.09	2760.56		530.173	13527.5	14106.9	13253	2845.87	1991.97		530.275	14177.5	14050.8	10066	6672.16	2726.47		530.488	12425	12206.5	3254.01	10444	1676.1		656.746	21538	21457.3	21195.2	20457.5	20561.1	20415.5		654.851	24701	24250.2	23906.6	20432.4	20493.6	20201.2		653.922
0.62246	-0.05228	0.599	93.8946		531.197	9544.64	9380.68	4555.74	7532.47	2729.91		530.048	14490	14697.8	14046	2587.37	1935.57		530.15	13641.7	13240.8	10088.6	5822.2	2694.64		530.363	10871.7	10575.6	3228.42	8844.24	1643.7		656.646	21478	21520.2	21255	20451.3	20552.7	20407.2		654.726	24859	24540.2	24162.8	20419.6	20449.1	20156.9		653.797
0.62319	-0.05206	0.5995	93.8845		531.096	10075.9	9323.84	4833.56	7169.83	2699.58		529.923	15479.2	15020.5	14530.2	2365.25	1874.93		530.025	12978.3	12337.7	9890.06	5099.13	2666.77		530.238	9211.67	9090.06	3184.49	7405	1619.11		656.547	21732	21591.4	21322.9	20445.7	20544.7	20399.3		654.601	25333	24814.4	24398.3	20409.6	20402.6	20110.5		653.672
0.62447	-0.05184	0.6	93.9136		530.996	10108.6	9318.8	5199.81	6768	2667.04		529.798	16092.5	15010.7	14646	2176.36	1811.66		529.9	11936.7	11360.5	9492	4502.17	2642.88		530.113	8121.67	7774.97	3123.06	6151.43	1599.93		656.447	21758	21669.4	21397.3	20438.3	20534.8	20389.4		654.476	25358	25053.6	24593.4	20399.9	20351	20059.1		653.547
0.6256	-0.05163	0.6005	93.9299		530.896	10656.3	9430.31	5695.11	6353.25	2634.36		529.673	16075	14644.2	14374.8	2017.89	1748.46		529.775	10978.3	10340.6	8934.89	4022.49	2622.23		529.988	6895	6641.14	3046.75	5093.07	1585.18		656.346	21980	21756.8	21481	20430.8	20524.6	20379.2		654.351	25377	25245.3	24735.3	20395	20298.6	20006.8		653.422
0.62616	-0.0514	0.601	93.9196		530.797	11412.2	9726.33	6368.6	5942.22	2599.33		529.548	15535.8	13942.5	13743.6	1886.42	1687.58		529.65	9708.33	9315.31	8269.68	3647.53	2605.09		529.863	5825	5686.11	2958.28	4225.35	1573.81		656.246	22199	21853.4	21573.6	20421.9	20512.6	20367.3		654.226	25540	25373.7	24807.8	20395.3	20245.5	19953.9		653.297
0.62743	-0.05117	0.6015	93.912		530.697	12251.5	10284.6	7286.17	5545.96	2561.02		529.423	14320	12966.4	12818.7	1779.57	1631.91		529.525	8459.17	8319.59	7547.22	3361.7	2591.16		529.738	4926.67	4897.78	2860.57	3533.59	1564.96		656.146	22227	21960.1	21676.1	20411.4	20499	20353.7		654.101	25425	25425.7	24798.2	20399.3	20190.3	19898.9		653.172
0.62903	-0.05094	0.602	93.8934		530.596	13715.8	11187.3	8522	5171.95	2519.04		529.298	12758.3	11797.3	11686.1	1694.16	1582.96		529.4	7235	7383.17	6813.36	3148.99	2580.19		529.613	4318.33	4257.64	2756.39	2996.51	1557.84		656.047	22321	22079.6	21791.1	20400.9	20485	20339.8		653.976	25373	25399.1	24704.7	20409	20135.7	19844.4		653.047
0.6295	-0.05072	0.6025	93.8901		530.496	15235.1	12511.2	10149.4	4821.07	2470.7		529.173	10747.5	10522.2	10436.6	1628.25	1542.64		529.275	6421.67	6528	6105.18	2993.45	2571.19		529.488	3767.5	3744.41	2648.68	2590.07	1552.08		655.947	22395	22212.6	21919.2	20390	20470.2	20325.1		653.851	25704	25295.9	24530.5	20422.7	20081	19789.9		652.922
0.63043	-0.05052	0.603	93.9111		530.396	16888.4	14313.3	12224.3	4494.15	2415.73		529.048	9132.5	9218.52	9150.73	1577.05	1509.26		529.15	5610	5769.53	5451.43	2881.86	2564.06		529.363	3402.5	3336.14	2539.98	2289.7	1547.25		655.846	22648	22360.2	22061.6	20378.7	20454.8	20309.8		653.726	25462	25121.1	24282.7	20434.5	20022.6	19731.7		652.797
0.63122	-0.05029	0.6035	93.9132		530.297	19160.7	16582.1	14735.3	4190.51	2353.51		528.923	7354.17	7954.14	7898.72	1538.92	1483.51		529.025	4902.5	5115.62	4871.07	2802.94	2558.55		529.238	2912.5	3012.66	2432.92	2072.89	1543.4		655.746	22902	22522.5	22218.2	20365.8	20437.3	20292.4		653.601	25346	24892.8	23982.9	20446.6	19965.9	19675.2		652.672
0.63242	-0.05006	0.604	93.9088		530.197	20888.4	19159.3	17525.9	3905.73	2281.37		528.798	5947.5	6779.65	6732.91	1510.55	1463.81		528.9	4361.67	4567.16	4373.81	2747.53	2554.26		529.113	2827.5	2755.49	2329.03	1919.15	1539.88		655.646	22819	22700.2	22389.7	20351.4	20417.9	20273		653.476	24935	24622.6	23647.1	20453.2	19909.9	19619.3		652.547
0.63323	-0.04986	0.6045	93.9303		530.096	22467.3	21606.6	20159.5	3640.27	2201.57		528.673	5115	5728.72	5688.16	1488.23	1447.68		528.775	4062.5	4119.1	3961.3	2708.39	2550.64		528.988	2589.17	2549.99	2230.26	1812.12	1536.86		655.547	23136	22896.9	22579.8	20337.9	20398.9	20254.1		653.351	24819	24324.3	23294.8	20451.8	19857.3	19567		652.422
0.63421	-0.04964	0.605	93.9337		529.996	23028.3	23170.8	21885.5	3392.15	2114.73		528.548	4224.17	4822.01	4785.99	1471.39	1435.37		528.65	3803.33	3762.39	3629.49	2680.48	2547.6		528.863	2402.5	2384.22	2137.88	1738.56	1534.23		655.447	23328	23110.1	22785.6	20322.6	20377.4	20232.7		653.226	24436	24003.5	22936.9	20433.8	19805.4	19515.3		652.297
0.63566	-0.04942	0.6055	93.9279		529.896	23348.2	23124.3	21979.1	3163.03	2025.15		528.423	3598.33	4064.82	4032.25	1458.32	1425.76		528.525	3547.5	3485.3	3370.13	2660.29	2545.13		528.738	2362.5	2248.84	2052.65	1688.19	1531.78		655.346	23420	23341.2	23008.6	20306.4	20354.4	20209.7		653.101	24203	23669	22586.7	20397.7	19756.7	19466.8		652.172
0.63611	-0.04921	0.606	93.9257		529.797	22236.6	21381.1	20356.6	2951.51	1933.85		528.298	3212.5	3451.23	3421.39	1447.63	1417.8		528.4	3409.17	3274.58	3172.4	2645.14	2542.96		528.613	2126.67	2137.33	1975.46	1653.91	1529.74		655.246	23796	23591	23249.5	20290.2	20330.4	20185.9		652.976	23654	23325.3	22250.3	20340.2	19709.9	19420.2		652.047
0.63723	-0.04898	0.6065	93.9117		529.697	21037.2	18588.6	17668	2761.05	1846.92		528.173	2875.83	2968.09	2940.5	1438.87	1411.28		528.275	3343.33	3117.17	3024.85	2633.26	2540.94		528.488	2110.83	2044.38	1906.28	1630.12	1527.81		655.146	23994	23856.6	23505.1	20272	20303.5	20159		652.851	23523	22981.8	21935.8	20265.9	19668	19378.5		651.922
0.63816	-0.04877	0.607	93.9261		529.596	18939	15540.1	14709	2589.84	1764.77		528.048	2570.83	2597.56	2571.89	1431.75	1406.08		528.15	3195	3001.38	2916.85	2623.77	2539.25		528.363	1998.33	1966.49	1845.23	1613.35	1526.12		655.047	24189	24138	23775.5	20253.2	20275	20130.5		652.726	23003	22641.6	21641.9	20174.9	19627	19337.8		651.797
0.63931	-0.04854	0.6075	93.9314		529.496	16348.2	12739.5	11985.5	2439.54	1691.24		527.923	2455	2319.3	2295.3	1425.37	1401.37		528.025	3115	2916.81	2838.69	2615.84	2537.73		528.238	1902.5	1900.97	1792.05	1601.14	1524.62		654.947	24466	24432.6	24057.7	20234	20244.7	20100.4		652.601	22687	22315.2	21373.8	20076.7	19590.7	19301.7		651.672
0.64033	-0.04836	0.608	93.9374		529.396	13921.1	10387.5	9700.22	2310.37	1628.47		527.798	2363.33	2114.06	2091.55	1419.57	1397.06		527.9	2994.17	2855.18	2782.51	2609.15	2536.48		528.113	1925.83	1845.63	1746.16	1591.75	1523.14		654.846	24798	24736	24347.3	20214	20212.2	20067.9		652.476	22604	22006.5	21129.7	19974.7	19557.2	19268.4		651.547
0.64153	-0.04813	0.6085	93.9426		529.297	11790.2	8514.14	7884.73	2200.12	1575.82		527.673	2188.33	1964.98	1943.8	1414.67	1393.5		527.775	2880.83	2809.95	2742.02	2603.4	2535.47		527.988	1882.5	1799	1707.07	1584.26	1521.78		654.746	25062	25042.8	24638.4	20193	20177	20032.8		652.351	22101	21717.6	20907.1	19871.5	19524.1	19235.7		651.422
0.64216	-0.04794	0.609	93.9376		529.197	9281.25	7067.84	6488.98	2106.07	1532.06		527.548	2086.67	1857.22	1837.26	1410.33	1390.38		527.65	2805	2776.17	2712.45	2598.35	2534.63		527.863	1824.17	1759.83	1674.17	1578.08	1520.55		654.646	25247	25345.8	24923.8	20171.7	20139.5	19995.4		652.226	21969	21455	20709	19774.5	19495.7	19207.6		651.297
0.64368	-0.04773	0.6095	93.9421		529.096	7458.33	5977.33	5442.81	2028.75	1498.83		527.423	1910.83	1779.54	1760.69	1406.85	1388.01		527.525	2871.67	2750.01	2690.09	2593.57	2533.65		527.738	1760	1727.03	1646.77	1572.83	1519.46		654.547	25607	25636.7	25194.9	20150.9	20100.4	19956.4		652.101	21554	21216.1	20530.5	19682.3	19468.4	19180.5		651.172
0.64393	-0.04754	0.61	93.9382		528.996	5944.94	5161.06	4665.69	1964.26	1473.25		527.298	1924.17	1722.31	1704.48	1403.41	1385.58		527.4	2800.83	2729.34	2672.86	2589.3	2532.82		527.613	1785	1699.55	1624.05	1568.13	1518.37		654.447	25740	25902.9	25439	20129.5	20058.3	19914.4		651.976	21188	21003.5	20373.2	19599.2	19444.8	19157.2		651.047
0.64554	-0.04733	0.6105	93.934		528.896	4712.8	4548.32	4087.74	1910.47	1454.04		527.173	1892.5	1679.31	1662.43	1400.17	1383.29		527.275	2759.17	2712.44	2659.11	2585.41	2532.08		527.488	1740	1676.65	1605.43	1563.95	1517.38		654.346	25869	26134.2	25645.3	20109.6	20014.9	19871.1		651.851	20971	20816	20234.9	19525.2	19424.7	19137.3		650.922
0.64601	-0.04714	0.611	93.9475		528.797	3900.3	4083.11	3653.6	1865.57	1440.02		527.048	1756.67	1646.49	1630.47	1397.6	1381.58		527.15	2747.5	2698.16	2647.72	2581.81	2531.37		527.363	1683.33	1657.63	1590.29	1560.22	1516.5		654.246	25903	26318.4	25801.5	20091.3	19970.3	19826.5		651.726	20774	20650.5	20112.6	19458.9	19406.4	19119.4		650.797
0.64725	-0.04693	0.6115	93.9528		528.697	3328.87	3721.74	3320.16	1827.21	1429.41		526.923	1698.33	1620.43	1605.21	1395.34	1380.12		527.025	2698.33	2685.86	2638.09	2578.54	2530.77		527.238	1701.67	1641.74	1577.95	1556.75	1515.63		654.146	26121	26444.7	25896.6	20075.6	19925	19781.4		651.601	20566	20505.3	20004.7	19400.2	19390	19103.3		650.672
0.64799	-0.04674	0.612	93.9563		528.596	2776.79	3434.55	3058.19	1793.97	1421.2		526.798	1686.67	1598.9					526.9	2705	2674.97	--	--	--		527.113	1705.83	1628.44	--	--	--		654.047	26180	26503.4	25920.6	20061.5	19877.8	19734.3		651.476	20472	20378.7	19909.9	19348.7	19375.4	19089		650.547
0.64922	-0.04652	0.6125	93.9635		528.496	2535.71	3201.53	2848.04	1765.38	1415.33		526.673	1696.67	1580.5					526.775	2686.67	2665.23	--	--	--		526.988	1672.5	1617.31	--	--	--		653.947	26058	26491.1	25870	20050.1	19829.8	19686.4		651.351	20249	20267.8	19825.6	19302.9	19361.6	19075.6		650.422
0.65049	-0.04633	0.613	93.9565		528.396	2168.15	3008.03	2675.38	1739.82	1410.46		526.548	1648.33	1564.62					526.65	2668.33	2656.44	--	--	--		526.863	1624.17	1607.97	--	--	--		653.846	26217	26409.4	25746.3	20042.9	19782.4	19639		651.226	20162	20172	19751.8	19263.5	19349.9	19064.2		650.297
0.6513	-0.04616	0.6135	93.9562		528.297	2156.25	2845.85	2532.24	1717.61	1407.15		526.423	1620	1550.61					526.525	2653.33	2648.45	--	--	--		526.738	1606.67	1600.05	--	--	--		653.746	26089	26261.2	25552.3	20038	19733.4	19590.1		651.101	20056	20088.6	19686.2	19228.8	19338.9	19053.6		650.172
0.65219	-0.04594	0.614	93.9538		528.197	1882.44	2707	2410.86	1697	1403.88		526.298	1543.33	1538.33					526.4	2640	2641.14	--	--	--		526.613	1641.67	1593.19	--	--	--		653.646	25923	26057.5	25299.3	20037.1	19685	19541.8		650.976	20032	20016	19627.8	19198.5	19328.9	19044		650.047
0.65303	-0.04575	0.6145	93.9453		528.096	1855.65	2588.22	2308.14	1678.96	1401.76		526.173	1657.5	1526.71					526.275	2614.17	2634.47	--	--	--		526.488	1541.67	1587.37	--	--	--		653.547	25632	25809.7	24998.9	20040.3	19637.5	19494.4		650.851	19873	19952.2	19575.1	19171.2	19319	19034.5		649.922
0.65385	-0.04553	0.615	93.9488		527.996	1906.25	2484.95	2219.67	1662.28	1399.76		526.048	1544.17	1516.55					526.15	2637.5	2628.25	--	--	--		526.363	1532.5	1582.27	--	--	--		653.447	25627	25530.8	24665	20047.7	19591.7	19448.8		650.726	19636	19897.4	19528.5	19147.9	19310.6	19026.5		649.797
0.65548	-0.04534	0.6155	93.9537		527.896	1781.25	2394.17	2142.56	1646.48	1397.54		525.923	1514.17	1507.35					526.025	2575.83	2622.62	--	--	--		526.238	1607.5	1577.65	--	--	--		653.346	25151	25229.9	24307.7	20056.1	19545.7	19402.9		650.601	19597	19851.3	19488.2	19128.9	19304.4	19020.7		649.672
0.65627	-0.04516	0.616	93.9734		527.797	1738.1	2314.65	2075.69	1632.24	1395.84		525.798	1544.17	1498.76					525.9	2541.67	2617.48	--	--	--		526.113	1588.33	1573.52	--	--	--		653.246	24755	24919.7	23941.3	20067.4	19502.9	19360.2		650.476	19562	19811	19451.6	19112.1	19298.6	19015.3		649.547
0.65717	-0.04505	0.6165	93.9753		527.697	1684.52	2244.26	2017.05	1619.07	1394.33		525.673	1541.67	1490.83					525.775	2460	2612.87	--	--	--		525.988	1566.67	1569.8	--	--	--		653.146	24461	24607.1	23575	20078.9	19462.7	19320.2		650.351	19600	19775.7	19418.4	19096.9	19293	19010.2		649.422
0.65912	-0.04484	0.617	93.9606		527.596	1532.74	2181.79	1965.49	1606.97	1393.04		525.548	1483.33	1483.73					525.65	2675.83	2608.13	--	--	--		525.863	1555	1566.42	--	--	--		653.047	24157	24295.8	23214.9	20087.2	19424.4	19282		650.226	19555	19744.3	19387.2	19082.6	19287	19004.7		649.297
0.6596	-0.04465	0.6175	93.9761		527.496	1529.76	2126.51	1920.36	1596.26	1392.39		525.423	1484.17	1477.14					525.525	2472.5	2604.12	--	--	--		525.738	1515.83	1563.36	--	--	--		652.947	23773	23988.7	22867	20089.5	19388.1	19245.8		650.101	19492	19716.8	19358.8	19069.7	19281.4	18999.6		649.172
0.66038	-0.04445	0.618	93.9519		527.396	1599.7	2076.83	1880.15	1586.24	1391.76		525.298	1526.67	1470.84					525.4	2586.67	2600.14	--	--	--		525.613	1515.83	1560.52	--	--	--		652.846	23623	23687.3	22535.6	20083.5	19354.4	19212.2		649.976	19457	19693.1	19332.8	19058.2	19276.4	18995.1		649.047
0.66147	-0.04426	0.6185	93.9606		527.297	1491.07	2031.76	1843.91	1576.55	1390.83		525.173	1450	1465.28					525.275	2505.83	2596.58	--	--	--		525.488	1545	1557.84	--	--	--		652.746	23073	23389.8	22221.2	20065.2	19321.5	19179.5		649.851	19437	19672.6	19308.9	19047.7	19271.6	18991		648.922
0.66252	-0.04408	0.619	93.9477		527.197	1592.26	1991.36	1811.78	1567.89	1390.36		525.048	1530	1459.76					525.15	2452.5	2593.36	--	--	--		525.363	1469.17	1555.44	--	--	--		652.646	22851	23099.8	21928.8	20036.2	19292.5	19150.6		649.726	19295	19654.8	19286.6	19038	19267	18986.9		648.797
0.66366	-0.04389	0.6195	93.9634		527.096	1566.96	1954.25	1782.41	1559.32	1389.46		524.923	1474.17	1454.82					525.025	2447.5	2590.36	--	--	--		525.238	1552.5	1553.07	--	--	--		652.547	22399	22815.3	21656.3	19994	19264.9	19123.1		649.601	19404	19640.8	19267.1	19030.1	19263.8	18984.3		648.672
0.66455	-0.04371	0.62	93.9774		526.996	1651.79	1920.5	1755.91	1551.34	1388.66		524.798	1452.5	1450.28					524.9	2544.17	2587.33	--	--	--		525.113	1557.5	1550.83	--	--	--		652.447	22486	22539.6	21405.9	19941.9	19240.4	19098.8		649.476	19402	19627.8	19247.7	19021.6	19259.4	18980.6		648.547
0.66542	-0.04352	0.6205	93.9859		526.896	1449.4	1889.24	1731.46	1543.43	1387.5		524.673	1381.67	1446.33					524.775	2424.17	2584.74	--	--	--		524.988	1485.83	1548.81	--	--	--		652.346	21994	22270.8	21173.1	19878	19215.2	19073.7		649.351	19404	19616.9	19229.3	19013.4	19255.1	18976.9		648.422
0.6665	-0.04334	0.621	93.9791		526.797	1529.76	1861.4	1710.02	1536.79	1387.2		524.548	1398.33	1442.56					524.65	2535	2582.07	--	--	--		524.863	1500	1546.88	--	--	--		652.246	21883	22015.2	20961.4	19809.6	19193.4	19052.1		649.226	19322	19607.7	19150.6	19005.5	19269.1	18973.2		648.297
0.66748	-0.04316	0.6215	93.9848		526.697	1459.82	1835.45	--	--	--		524.423	1419.17	1438.94					524.525	2515	2579.58	--	--	--		524.738	1507.5	1545.05	--	--	--		652.146	21530	21772.3	20767.5	19736.7	19172.3	19031.1		649.101	19407	19601.2	19147	18998.7	19277.1	18970.2		648.172
0.66891	-0.04298	0.622	93.9801		526.596	1568.45	1811.83	--	--	--		524.298	1392.5	1435.65					524.4	2587.5	2577.07	--	--	--		524.613	1460.83	1543.38	--	--	--		652.047	21340	21545.5	20592	19663.9	19153.6	19012.6		648.976	19220	19595.6	19142.4	18991.3	19284.9	18966.5		648.047
0.66959	-0.0428	0.6225	93.974		526.496	1501.49	1789.55	--	--	--		524.173	1438.33	1432.37					524.275	2539.17	2574.78	--	--	--		524.488	1483.33	1541.76	--	--	--		651.947	21038	21334.9	20432.8	19592.2	19136.2	18995.4		648.851	19428	19593.4	19139.7	18985.9	19295.2	18964.5		647.922
0.67064	-0.04262	0.623	93.9805		526.396	1566.96	1769.16	--	--	--		524.048	1443.33	1429.24					524.15	2572.5	2572.54	--	--	--		524.363	1461.67	1540.26	--	--	--		651.846	20856	21141.5	20289.5	19523.8	19121	18980.3		648.726	19236	19590.9	19134.9	18978.6	19304.1	18960.6		647.797
0.67171	-0.04243	0.6235	93.9722		526.297	1446.43	1749.95	--	--	--		523.923	1443.33	1426.27					524.025	2521.67	2570.52	--	--	--		524.238	1485	1538.79	--	--	--		651.746	20662	20964.6	20160.1	19459.1	19106.9	18966.5		648.601	19372	19591.8	19131.9	18973.4	19315.7	18958.5		647.672
0.67261	-0.04225	0.624	93.9935		526.197	1398.81	1732.56	--	--	--		523.798	1442.5	1423.47					523.9	2572.5	2568.48	--	--	--		524.113	1505.83	1537.37	--	--	--		651.646	20232	20803.9	20043.8	19398.9	19094.3	18954		648.476	19388	19593.1	19127.6	18966.9	19326.8	18955.1		647.547
0.67362	-0.04207	0.6245	93.9717		526.096	1422.62	1716.58	--	--	--		523.673	1382.5	1421.06					523.775	2519.17	2566.66	--	--	--		523.988	1455	1536.09	--	--	--		651.547	20510	20660.4	19940.9	19345.3	19084.7	18944.6		648.351	19331	19595.8	19123	18960.4	19338.6	18951.5		647.422
0.67415	-0.0419	0.625	93.9737		525.996	1470.24	1701.58	--	--	--		523.548	1374.17	1418.82					523.65	2466.67	2565.03	--	--	--		523.863	1425.83	1534.9	--	--	--		651.447	20210	20528	19845.5	19293.2	19073	18933		648.226	19369	19600.7	19119	18954.6	19351.9	18948.5		647.297
0.67549	-0.04172	0.6255	94.0153		525.896	1427.08	1687.35	--	--	--		523.423	1405	1416.57					523.525	2560.83	2563.27	--	--	--		523.738	1508.33	1533.66	--	--	--		651.346	20183	20410.1	19760.6	19247	19063.4	18923.6		648.101	19525	19606.9	19114.5	18948.5	19366	18945.2		647.172
0.6769	-0.04155	0.626	94.0116		525.797	1436.01	1674.21	--	--	--		523.298	1408.33	1414.42					523.4	2522.5	2561.67	--	--	--		523.613	1432.5	1532.58	--	--	--		651.246	19942	20303.5	19683.4	19204.5	19053.9	18914.4		647.976	19439	19613.3	19108.5	18940.9	19379.6	18940.3		647.047
0.67734	-0.04137	0.6265	93.9774		525.697	1400.3	1661.85	--	--	--		523.173	1505	1411.96					523.275	2478.33	2560.24	--	--	--		523.488	1517.5	1531.42	--	--	--		651.146	19980	20209	19614.7	19167.2	19046.2	18906.9		647.851	19474	19622.3	19103.3	18934.2	19395.3	18936.3		646.922
0.67868	-0.0412	0.627	93.945		525.596	1525.3	1650.4	--	--	--		523.048	1395.83	1410.06					523.15	2621.67	2558.56	--	--	--		523.363	1487.5	1530.36	--	--	--		651.047	19777	20123.4	19551.6	19132.8	19038.1	18899		647.726	19424	19632.8	19097.7	18927.2	19412	18932		646.797
0.67936	-0.04103	0.6275	93.9286		525.496	1468.75	1639.1	--	--	--		522.923	1400.83	1408.23					523.025	2495.83	2557.21	--	--	--		523.238	1426.67	1529.43	--	--	--		650.947	19686	20047.7	19495.3	19102.7	19031.5	18892.6		647.601	19581	19645.9	19092.5	18920.7	19430.6	18928.2		646.672
0.68077	-0.04087	0.628	93.9639		525.396	1380.95	1628.67	--	--	--		522.798	1429.17	1406.37					522.9	2559.17	2555.78	--	--	--		523.113	1473.33	1528.47	--	--	--		650.846	19650	19980	19444.2	19076	19025.6	18886.9		647.476	19574	19659.4	19085.7	18912.7	19449.4	18922.9		646.547
0.68173	-0.0407	0.6285	93.9893			--	--	--	--	--		522.673	1359.17	1404.88					522.775	2464.17	2554.61	--	--	--		522.988	1473.33	1527.56	--	--	--		650.746	19508	19919.3	19397.4	19051.9	19019.8	18881.4		647.351	19783	19675.3	19078.9	18904.8	19470	18917.6		646.422
0.68217	-0.04052	0.629	93.9748			--	--	--	--	--		522.548	1392.5	1403.33					522.65	2495.83	2553.43	--	--	--		522.863	1482.5	1526.66	--	--	--		650.646	19518	19865.5	19355.3	19031	19015	18876.9		647.226	19674	19691.5	19069.9	18894.8	19490.5	18910.3		646.297
0.68374	-0.04036	0.6295	93.9754			--	--	--	--	--		522.423	1394.17	1401.83					522.525	2423.33	2552.45	--	--	--		522.738	1473.33	1525.82	--	--	--		650.547	19439	19816.8	19316.2	19012	19010.2	18872.2		647.101	20009	19711.3	19062	18885.9	19514.2	18904.2		646.172
0.68425	-0.04018	0.63	94.0204			--	--	--	--	--		522.298	1379.17	1400.47					522.4	2578.33	2551.17	--	--	--		522.613	1495	1524.97	--	--	--		650.447	19281	19773.4	19280.5	18995.1	19005.9	18868.2		646.976	19869	19730.6	19050.7	18873.6	19537	18894.7		646.047
0.68526	-0.04001	0.6305	94.0042			--	--	--	--	--		522.173	1431.67	1398.94					522.275	2530	2550.04	--	--	--		522.488	1496.67	1524.16	--	--	--		650.346	19490	19735.3	19248.5	18980.9	19002.7	18865.3		646.851	19938	19754.4	19040.6	18862.7	19563.9	18886.7		645.922
0.68644	-0.03984	0.631	93.996			--	--	--	--	--		522.048	1384.17	1397.67					522.15	2472.5	2549.07	--	--	--		522.363	1480.83	1523.39	--	--	--		650.246	19508	19699.3	19217.1	18966.4	18998	18860.8		646.726	19980	19781	19029.8	18851	19593.1	18878		645.797
0.68739	-0.03968	0.6315	93.9391			--	--	--	--	--		521.923	1362.5	1396.54					522.025	2485.83	2548.11	--	--	--		522.238	1498.33	1522.63	--	--	--		650.146	19329	19666.5	19187.5	18952.8	18993.1	18856.2		646.601	19918	19810.9	19018.5	18838.9	19625.3	18868.9		645.672
0.68859	-0.03952	0.632	93.9984			--	--	--	--	--		521.798	1360	1395.48					521.9	2580	2546.98	--	--	--		522.113	1436.67	1521.99	--	--	--		650.047	19213	19637.8	19161	18941.5	18989.4	18852.9		646.476	19936	19845.7	19007.6	18827.3	19662	18860.5		645.547
0.68954	-0.03935	0.6325	94.0105			--	--	--	--	--										--		--	--	--			--		--	--	--		649.947	19337	19612.6	19136.9	18931.9	18986.7	18850.4		646.351	20113	19885.1	18996.5	18815.5	19703	18852		645.422
0.69077	-0.03919	0.633	93.9287			--	--	--	--	--										--		--	--	--			--		--	--	--		649.846	19164	19588.9	19113.3	18922	18982.9	18847		646.226	20423	19928.3	18983.5	18801.8	19747.3	18841.8		645.297
0.69157	-0.03904	0.6335	94.0378			--	--	--	--	--										--		--	--	--			--		--	--	--		649.746	19300	19568.6	19092.3	18914	18980.5	18844.8		646.101	20411	19974.7	18967.3	18785	19794.5	18828.7		645.172
0.69251	-0.03888	0.634	94.0024			--	--	--	--	--										--		--	--	--			--		--	--	--		649.646	19418	19549.1	19071.4	18905.5	18977	18841.7		645.976	20425	20028.4	18951.1	18768.2	19848.5	18815.8		645.047
0.69365	-0.03873	0.6345	94.0057			--	--	--	--	--										--		--	--	--			--		--	--	--		649.547	19098	19530.6	19050.7	18896.5	18972.6	18837.6		645.851	20649	20090.2	18934.6	18751.1	19910.2	18802.8		644.922
0.69429	-0.03857	0.635	94.0052			--	--	--	--	--										--		--	--	--			--		--	--	--		649.447	19306	19516.1	19033.4	18890.3	18970.5	18835.9		645.726	20750	20159.4	18915.7	18731.6	19978.8	18787.7		644.797
0.69545	-0.03841	0.6355	93.9829			--	--	--	--	--										--		--	--	--			--		--	--	--		649.346	19324	19501.6	19015.3	18882.9	18966.9	18832.7		645.601	20935	20238.6	18895.6	18711	20057	18771.8		644.672
0.69651	-0.03826	0.636	93.9925			--	--	--	--	--										--		--	--	--			--		--	--	--		649.246	19287	19488.4	18998	18875.6	18963.2	18829.3		645.476	20966	20328.7	18873.5	18688.4	20145.6	18754.3		644.547
0.69712	-0.0381	0.6365	94.0156			--	--	--	--	--										--		--	--	--			--		--	--	--		649.146	19264	19476.8	18981.7	18868.9	18959.6	18826.2		645.351	21236	20433.1	18850.9	18665.3	20247.9	18736.6		644.422
0.69886	-0.03794	0.637	93.9254			--	--	--	--	--										--		--	--	--			--		--	--	--		649.047	19116	19466.6	18966.2	18862.5	18956.3	18823.2		645.226	21482	20551.6	18825.3	18639.4	20363.8	18716.5		644.297
0.69974	-0.03779	0.6375	94.0192			--	--	--	--	--										--		--	--	--			--		--	--	--		648.947	19317	19458.8	18952.4	18857.5	18954	18821.3		645.101	21691	20687	18797.1	18610.8	20495.9	18694.3		644.172
0.70052	-0.03764	0.638	94.0246			--	--	--	--	--										--		--	--	--			--		--	--	--		648.846	19252	19450.6	18937.8	18851.1	18950.1	18818		644.976	21782	20842	18766.6	18579.8	20646.9	18670.3		644.047
0.70132	-0.03749	0.6385	93.9843			--	--	--	--	--										--		--	--	--			--		--	--	--		648.746	19219	19444	18946.8	18845.3	18949.8	18815.1		644.851	21761	21020.7	18734.9	18547.7	20820.8	18645.9		643.922
0.70215	-0.03734	0.639	93.9033			--	--	--	--	--										--		--	--	--			--		--	--	--		648.646	19249	19438.8	18943.6	18840	18956	18812.4		644.726	22199	21227.1	18703	18515.5	21021.5	18622.1		643.797
0.70347	-0.0372	0.6395	94.0276			--	--	--	--	--										--		--	--	--			--		--	--	--		648.547	19288	19434.4	18940.2	18834.5	18962.5	18809.5		644.601	22423	21459.8	18666.6	18478.6	21247.4	18594.7		643.672
0.70471	-0.03706	0.64	94.0614			--	--	--	--	--										--		--	--	--			--		--	--	--		648.447	19333	19430.8	18936.5	18828.9	18969.1	18806.3		644.476	22961	21723.9	18627.5	18439.3	21503.5	18565.8		643.547
0.70562	-0.03691	0.6405	94.0107			--	--	--	--	--										--		--	--	--			--		--	--	--		648.346	19385	19427.9	18932.5	18823	18975.8	18802.8		644.351	23016	22019.2	18582.8	18394.2	21789.3	18532.5		643.422
0.70667	-0.03677	0.641	93.9736			--	--	--	--	--										--		--	--	--			--		--	--	--		648.246	19259	19425.7	18928	18816.8	18982.6	18798.9		644.226	23601	22353.2	18537	18348.1	22112.2	18499.9		643.297
0.70752	-0.03663	0.6415	94.0217			--	--	--	--	--										--		--	--	--			--		--	--	--		648.146	19286	19425.4	18924.4	18811.6	18990.9	18795.9		644.101	23782	22722.9	18485.1	18295.9	22468.8	18463		643.172
0.70865	-0.03648	0.642	93.952			--	--	--	--	--										--		--	--	--			--		--	--	--		648.047	19381	19426	18920.6	18806.3	18999.6	18792.7		643.976	24199	23134	18430.8	18241.3	22864.4	18426.2		643.047
0.70949	-0.03634	0.6425	93.9682			--	--	--	--	--										--		--	--	--			--		--	--	--		647.947	19063	19426.9	18916.1	18800.4	19008.2	18788.8		643.851	24638	23584.8	18371.9	18182.2	23296.8	18387.5		642.922
0.71074	-0.0362	0.643	93.9934			--	--	--	--	--										--		--	--	--			--		--	--	--		647.846	19227	19431.3	18913.9	18796.8	19019.7	18787.2		643.726	25219	24073.9	18308.1	18118.1	23764.1	18347.2		642.797
0.7116	-0.03606	0.6435	93.9819			--	--	--	--	--										--		--	--	--			--		--	--	--		647.746	19329	19435.6	18910.4	18792.1	19030.8	18784.5		643.601	25341	24596.9	18237.9	18047.6	24261.2	18304.5		642.672
0.7128	-0.03592	0.644	94.0048			--	--	--	--	--										--		--	--	--			--		--	--	--		647.646	19249	19440.2	18906.2	18786.7	19041.9	18781		643.476	26038	25151.9	18165.9	17975.3	24785.6	18264.7		642.547
0.71354	-0.03579	0.6445	94.0468			--	--	--	--	--										--		--	--	--			--		--	--	--		647.547	19260	19446.6	18902.5	18781.9	19054.4	18778.1		643.351	26336	25722.9	18086.2	17895.4	25320.5	18222.8		642.422
0.71457	-0.03566	0.645	94.0194			--	--	--	--	--										--		--	--	--			--		--	--	--		647.447	19252	19454.1	18898.7	18777.1	19067.7	18775.1		643.226	26674	26298.2	18002.8	17811.8	25853.3	18183.4		642.297
0.71548	-0.03553	0.6455	94			--	--	--	--	--										--		--	--	--			--		--	--	--		647.346	19407	19463	18895	18772.3	19081.9	18772.2		643.101	27143	26856.2	17915.2	17724	26361.5	18147.1		642.172
0.71669	-0.03539	0.646	93.9875			--	--	--	--	--										--		--	--	--			--		--	--	--		647.246	19522	19472	18890.1	18766.4	19096.1	18768.1		642.976	27471	27368.7	17822.2	17630.7	26816.2	18113.2		642.047
0.71755	-0.03527	0.6465	94.0434			--	--	--	--	--										--		--	--	--			--		--	--	--		647.146	19479	19481.6	18884.3	18759.7	19110.4	18763.2		642.851	28026	27805.9	17725	17533.3	27186.8	18084		641.922
0.71845	-0.03513	0.647	93.9244			--	--	--	--	--										--		--	--	--			--		--	--	--		647.047	19746	19492.9	18878.7	18753.3	19126.3	18758.6		642.726	27920	28133.8	17621.3	17429.5	27438.7	18057.6		641.797
0.71949	-0.03501	0.6475	93.9772			--	--	--	--	--										--		--	--	--			--		--	--	--		646.947	19478	19503.8	18871.1	18744.9	19141.4	18752.1		642.601	28309	28330.8	17517.7	17325.7	27550.1	18040.9		641.672
0.7205	-0.03487	0.648	94.0743			--	--	--	--	--										--		--	--	--			--		--	--	--		646.846	19591	19518.3	18865.5	18738.5	19159.9	18747.5		642.476	28613	28373.3	17409.3	17217	27497.6	18028.6		641.547
0.72147	-0.03474	0.6485	94.0146			--	--	--	--	--										--		--	--	--			--		--	--	--		646.746	19576	19533.7	18859	18731.2	19179	18742.1		642.351	28539	28256.1	17296.7	17104.3	27276.9	18020.8		641.422
0.72286	-0.03462	0.649	94.0315			--	--	--	--	--										--		--	--	--			--		--	--	--		646.646	19749	19551.1	18852.6	18724.1	19199.9	18736.8		642.226	28435	27990.2	17183.8	16991.2	26901.3	18018.7		641.297
0.72353	-0.03449	0.6495	93.9027			--	--	--	--	--										--		--	--	--			--		--	--	--		646.547	19675	19569.3	18844.8	18715.6	19221.3	18730.2		642.101	28362	27594.6	17070.8	16878	26393.4	18019.1		641.172
0.72472	-0.03436	0.65	94.0487			--	--	--	--	--										--		--	--	--			--		--	--	--		646.447	19808	19590.1	18837.5	18707.7	19245.1	18724.2		641.976	27491	27093.2	16957.3	16764.4	25783	18015.8		641.047
0.72544	-0.03425	0.6505	94.0634			--	--	--	--	--										--		--	--	--			--		--	--	--		646.346	19828	19612.3	18829.1	18698.7	19270	18717.3		641.851	26945	26518.8	16851.4	16658.4	25110.7	18008.8		640.922
0.72664	-0.03413	0.651	94.0192			--	--	--	--	--										--		--	--	--			--		--	--	--		646.246	19969	19637	18820.6	18689.6	19297.2	18710.2		641.726	26063	25889.5	16749.8	16556.6	24404	17985.7		640.797
0.7278	-0.03401	0.6515	93.9322			--	--	--	--	--										--		--	--	--			--		--	--	--		646.146	20034	19663.4	18810.9	18679.4	19325.9	18702		641.601	25358	25225.8	16655.9	16462.6	23692.3	17940.8		640.672
0.7284	-0.03389	0.652	94.0812			--	--	--	--	--										--		--	--	--			--		--	--	--		646.047	20175	19692.4	18800.7	18668.6	19356.9	18693.4		641.476	24487	24539.7	16568.1	16374.6	22994.2	17865.9		640.547
0.72998	-0.03377	0.6525	94.0476			--	--	--	--	--										--		--	--	--			--		--	--	--		645.947	20092	19723.8	18789.4	18656.8	19390.1	18683.8		641.351	23796	23845.6	16487.9	16294.3	22326	17760.8		640.422
0.7304	-0.03366	0.653	94.0585			--	--	--	--	--										--		--	--	--			--		--	--	--		645.846	20232	19759.6	18778.6	18645.5	19427.5	18674.8		641.226	23275	23155	16413.8	16220.1	21695.5	17627.4		640.297
0.73142	-0.03355	0.6535	94.0384			--	--	--	--	--										--		--	--	--			--		--	--	--		645.746	20211	19798.6	18766.6	18633.1	19467.9	18664.8		641.101	22571	22479.7	16344.1	16150.3	21107.2	17471.7		640.172
0.73257	-0.03343	0.654	93.995			--	--	--	--	--										--		--	--	--			--		--	--	--		645.646	20099	19842.6	18754.8	18620.8	19513	18655		640.976	21752	21833.9	16280.7	16086.7	20565.7	17304.7		640.047
0.7332	-0.03331	0.6545	93.8908			--	--	--	--	--										--		--	--	--			--		--	--	--		645.547	20382	19892.9	18743.7	18609.2	19564.1	18646		640.851	21278	21228.6	16224.7	16030.6	20073.2	17136.8		639.922
0.73472	-0.0332	0.655	93.9613			--	--	--	--	--										--		--	--	--			--		--	--	--		645.447	20599	19947.2	18730.4	18595.5	19619.1	18635		640.726	20781	20667.2	16172.9	15978.6	19625.7	16971.8		639.797
0.73556	-0.03308	0.6555	94.0393			--	--	--	--	--										--		--	--	--			--		--	--	--		645.346	20630	20006.9	18715.3	18580.1	19679.2	18622.5		640.601	19969	20153.5	16125.4	15931.1	19222.1	16815.2		639.672
0.73623	-0.03298	0.656	94.0729			--	--	--	--	--										--		--	--	--			--		--	--	--		645.246	20816	20074.5	18700	18564.3	19746.9	18609.7		640.476	19335	19691.8	16085.5	15891.1	18863.2	16673.1		639.547
0.7378	-0.03286	0.6565	94.066			--	--	--	--	--										--		--	--	--			--		--	--	--		645.146	20887	20149.9	18683.1	18547.1	19822.1	18595.7		640.351	18724	19279.3	16051.5	15856.9	18544.8	16545.7		639.422
0.73831	-0.03276	0.657	94.0703			--	--	--	--	--										--		--	--	--			--		--	--	--		645.047	21144	20235.3	18665.6	18529.2	19907.1	18581.2		640.226	18434	18914	16023.1	15828.5	18264	16433.6		639.297
0.7393	-0.03265	0.6575	94.068			--	--	--	--	--										--		--	--	--			--		--	--	--		644.947	21282	20331	18646.1	18509.3	20002	18564.9		640.101	17910	18589.6	15997.4	15802.6	18014.6	16333.6		639.172
0.74066	-0.03255	0.658	94.0461			--	--	--	--	--										--		--	--	--			--		--	--	--		644.846	21424	20439.6	18625.3	18488.3	20109.5	18547.6		639.976	17675	18305.4	15976.5	15781.6	17796.1	16247.7		639.047
0.74151	-0.03244	0.6585	93.98			--	--	--	--	--										--		--	--	--			--		--	--	--		644.746	21603	20563.2	18603.4	18466	20231.6	18529.4		639.851	17492	18055	15957.8	15762.8	17603	16172.4		638.922
0.74269	-0.03234	0.659	94.0131			--	--	--	--	--										--		--	--	--			--		--	--	--		644.646	21743	20703.5	18580	18442.3	20370.2	18510.1		639.726	17116	17834.5	15940.7	15745.6	17431.9	16106.4		638.797
0.74331	-0.03224	0.6595	94.0484			--	--	--	--	--										--		--	--	--			--		--	--	--		644.547	22010	20863.5	18555.3	18417.3	20528	18489.8		639.601	16946	17642.4	15927.1	15731.9	17282.5	16050.9		638.672
0.7448	-0.03213	0.66	94.034			--	--	--	--	--										--		--	--	--			--		--	--	--		644.447	22276	21044.7	18528.5	18390.2	20706.6	18467.7		639.476	16788	17473.8	15915.1	15719.8	17150.2	16003		638.547
0.74578	-0.03203	0.6605	94.0697			--	--	--	--	--										--		--	--	--			--		--	--	--		644.346	22529	21250.1	18499.5	18361	20908.9	18443.9		639.351	16621	17325.4	15904.5	15709.1	17033.2	15961.8		638.422
0.74624	-0.03192	0.661	94.0572			--	--	--	--	--										--		--	--	--			--		--	--	--		644.246	22942	21482.9	18468.4	18329.6	21138	18418.4		639.226	16517	17195	15895.4	15700	16929.5	15926.6		638.297
0.74779	-0.03182	0.6615	94.0545			--	--	--	--	--										--		--	--	--			--		--	--	--		644.146	23101	21744.7	18434	18295	21395.6	18390.1		639.101	16341	17079.5	15887.3	15691.8	16837	15896.1		638.172
0.74852	-0.03172	0.662	94.0589			--	--	--	--	--										--		--	--	--			--		--	--	--		644.047	23613	22040.7	18398.2	18258.9	21686.7	18361.1		638.976	16235	16977.7	15880.9	15685.3	16755	15870.4		638.047
0.74955	-0.03162	0.6625	94.032			--	--	--	--	--										--		--	--	--			--		--	--	--		643.947	23649	22371	18358.3	18218.7	22011.4	18328.6		638.851	16326	16887.2	15875.4	15679.7	16681.6	15848.3		637.922
0.75065	-0.03152	0.663	94.0101			--	--	--	--	--										--		--	--	--			--		--	--	--		643.846	24314	22742.2	18317.8	18178	22376	18296.4		638.726	16124	16804.5	15869	15673.2	16613.9	15827.5		637.797
0.75168	-0.03143	0.6635	93.9922			--	--	--	--	--										--		--	--	--			--		--	--	--		643.746	24740	23152.2	18272.1	18132.1	22778.5	18259.9		638.601	16028	16731.4	15864.5	15668.7	16553.8	15810.4		637.672
0.75253	-0.03134	0.664	94.0725			--	--	--	--	--										--		--	--	--			--		--	--	--		643.646	25587	23604	18222.8	18082.6	23221.7	18221		638.476	16060	16665.6	15860.9	15665	16499.6	15795.8		637.547
0.75388	-0.03124	0.6645	94.0215			--	--	--	--	--										--		--	--	--			--		--	--	--		643.547	26130	24096.3	18166.9	18026.5	23703.9	18176.7		638.351	16041	16605.2	15857	15661	16449.5	15782.1		637.422
0.75455	-0.03115	0.665	93.983			--	--	--	--	--										--		--	--	--			--		--	--	--		643.447	26277	24630.1	18106.6	17965.9	24226.2	18129.4		638.226	16038	16549.8	15853.2	15657.2	16403.3	15769.6		637.297
0.75535	-0.03105	0.6655	94.0693			--	--	--	--	--										--		--	--	--			--		--	--	--		643.346	26736	25206.7	18044.7	17903.8	24789.4	18082.4		638.101	15855	16498.7	15849.4	15653.3	16360.5	15758		637.172
0.75703	-0.03095	0.666	94.1269			--	--	--	--	--										--		--	--	--			--		--	--	--		643.246	27284	25819.4	17978.9	17837.9	25386.6	18033.6		637.976	15869	16453.2	15847.3	15651.2	16322.4	15748.9		637.047
0.75761	-0.03086	0.6665	94.0337			--	--	--	--	--										--		--	--	--			--		--	--	--		643.146	27531	26458.5	17908.6	17767.4	26007.8	17982.6		637.851	15937	16410.9	15845.2	15649	16286.9	15740.4		636.922
0.75832	-0.03076	0.667	94.0342			--	--	--	--	--										--		--	--	--			--		--	--	--		643.047	27740	27114.8	17835.9	17694.5	26643.4	17932.1		637.726	15880	16370.9	15842.3	15646	16253.1	15731.7		636.797
0.76003	-0.03066	0.6675	94.0471			--	--	--	--	--										--		--	--	--			--		--	--	--		642.947	28220	27769.9	17761.1	17619.5	27274.5	17882.6		637.601	15686	16334.1	15839.9	15643.6	16222.1	15724.1		636.672
0.76056	-0.03057	0.668	94.0655			--	--	--	--	--										--		--	--	--			--		--	--	--		642.846	28241	28398.7	17682.1	17540.4	27875.6	17832.7		637.476	15888	16301.6	15839.5	15643.1	16194.8	15718.8		636.547
0.76169	-0.03048	0.6685	94.0267			--	--	--	--	--										--		--	--	--			--		--	--	--		642.746	28600	28976	17602.5	17460.6	28421	17786.2		637.351	15924	16269.4	15837	15640.6	16167.4	15711.9		636.422
0.76269	-0.0304	0.669	94.0606			--	--	--	--	--										--		--	--	--			--		--	--	--		642.646	29268	29465.8	17519.5	17377.5	28874.3	17741		637.226	15810	16238.7	15834.2	15637.7	16141.2	15705		636.297
0.76331	-0.03031	0.6695	94.0832			--	--	--	--	--										--		--	--	--			--		--	--	--		642.547	29544	29836.2	17434	17291.8	29203.1	17698.3		637.101	15762	16211	15832.5	15635.9	16117.6	15699.5		636.172
0.76453	-0.03022	0.67	94.0552			--	--	--	--	--										--		--	--	--			--		--	--	--		642.447	29608	30057.3	17345.8	17203.4	29377	17658.5		636.976	15728	16185.3	15831.2	15634.6	16095.8	15694.8		636.047
0.76521	-0.03013	0.6705	93.9103			--	--	--	--	--										--		--	--	--			--		--	--	--		642.346	30213	30108	17253.4	17110.9	29374.5	17620.5		636.851	15723	16161.5	15830.2	15633.6	16075.6	15690.6		635.922
0.76623	-0.03005	0.671	94.0113			--	--	--	--	--										--		--	--	--			--		--	--	--		642.246	30230	29980	17155.9	17013.2	29187	17583.6		636.726	15821	16139.2	15829.3	15632.6	16056.6	15686.7		635.797
0.76715	-0.02996	0.6715	94.1058			--	--	--	--	--										--		--	--	--			--		--	--	--		642.146	30274	29684.5	17056.8	16914	28825.6	17551.4		636.601	15627	16117.1	15827.4	15630.7	16037.6	15682.1		635.672
0.76882	-0.02986	0.672	94.1778			--	--	--	--	--										--		--	--	--			--		--	--	--		642.047	30144	29242.2	16956.6	16813.7	28311.1	17524.5		636.476	15629	16098.1	15827.4	15630.6	16021.6	15679.5		635.547
0.76926	-0.02978	0.6725	94.0933			--	--	--	--	--										--		--	--	--			--		--	--	--		641.947	29897	28684.7	16857.3	16714.3	27675.5	17504.4		636.351	15813	16080.2	15827.4	15630.6	16006.4	15677.1		635.422
0.77068	-0.02969	0.673	94.0469			--	--	--	--	--										--		--	--	--			--		--	--	--		641.846	28926	28044.9	16759.2	16616.1	26952.6	17490.4		636.226	15789	16061.5	15825.6	15628.7	15990.3	15673		635.297
0.7714	-0.0296	0.6735	94.1194			--	--	--	--	--										--		--	--	--			--		--	--	--		641.746	27741	27359.2	16667.6	16524.3	26180.6	17486.1		636.101	15560	16044	15824	15627	15975.2	15669.3		635.172
0.77218	-0.02951	0.674	94.066			--	--	--	--	--										--		--	--	--			--		--	--	--		641.646	26918	26657	16584.1	16440.7	25391.2	17490.8		635.976	15797	16029.5	15824.6	15627.6	15963	15668		635.047
0.77394	-0.02942	0.6745	94.0735			--	--	--	--	--										--		--	--	--			--		--	--	--		641.547	25675	25955.2	16506.1	16362.6	24605	17498.1		635.851	15766	16013.6	15822.9	15625.9	15949.2	15664.5		634.922
0.77431	-0.02934	0.675	94.0829			--	--	--	--	--										--		--	--	--			--		--	--	--		641.447	24767	25271.3	16436.8	16293.1	23844	17506.8		635.726	15737	15998.6	15821.5	15624.4	15936.3	15661.3		634.797
0.77565	-0.02926	0.6755	94.0563			--	--	--	--	--										--		--	--	--			--		--	--	--		641.346	23811	24610.2	16373.7	16229.9	23118.4	17509.1		635.601	15634	15984.7	15820.3	15623.2	15924.3	15658.6		634.672
0.77656	-0.02919	0.676	94.0863			--	--	--	--	--										--		--	--	--			--		--	--	--		641.246	23163	23974.8	16317.2	16173.4	22436.5	17500.1		635.476	15603	15972.4	15820.2	15623	15913.8	15656.9		634.547
0.77741	-0.0291	0.6765	94.0925			--	--	--	--	--										--		--	--	--			--		--	--	--		641.146	22635	23364.3	16265.2	16121.2	21801.9	17473		635.351	15738	15961	15820.4	15623.2	15904.1	15655.6		634.422
0.77858	-0.02903	0.677	94.098			--	--	--	--	--										--		--	--	--			--		--	--	--		641.047	22072	22776.8	16216.7	16072.6	21215.2	17424.5		635.226	15751	15948.9	15819.2	15622	15893.6	15653.1		634.297
0.77968	-0.02894	0.6775	94.0542			--	--	--	--	--										--		--	--	--			--		--	--	--		640.947	21803	22213.9	16172	16027.8	20678.1	17354.8		635.101	15656	15937.1	15817.9	15620.6	15883.4	15650.6		634.172
0.78062	-0.02886	0.678	94.0741			--	--	--	--	--										--		--	--	--			--		--	--	--		640.846	21235	21674.7	16129	15984.7	20187.2	17264.4		634.976	15700	15926.8	15817.5	15620.2	15874.6	15649		634.047
0.78151	-0.02878	0.6785	94.1051			--	--	--	--	--										--		--	--	--			--		--	--	--		640.746	20799	21164.1	16089.9	15945.5	19742.8	17159.9		634.851	15697	15916.4	15816.7	15619.4	15865.7	15647		633.922
0.78235	-0.0287	0.679	93.9331			--	--	--	--	--										--		--	--	--			--		--	--	--		640.646	20331	20684.6	16053.7	15909.3	19342.1	17045.7		634.726	15660	15906.6	15815.9	15618.5	15857.2	15645.1		633.797
0.7839	-0.02861	0.6795	94.023			--	--	--	--	--										--		--	--	--			--		--	--	--		640.547	19934	20238.6	16020.8	15876.3	18982.2	16927.4		634.601	15650	15897.5	15815.5	15618.1	15849.4	15643.7		633.672
0.7846	-0.02853	0.68	94.0704			--	--	--	--	--										--		--	--	--			--		--	--	--		640.447	19328	19827.6	15990.6	15846	18660	16809.1		634.476	15711	15888.9	15815.2	15617.7	15842	15642.4		633.547
0.78553	-0.02846	0.6805	94.0904			--	--	--	--	--										--		--	--	--			--		--	--	--		640.346	18861	19453.5	15964.6	15819.9	18374	16695.8		634.351	15725	15880.1	15814.2	15616.7	15834.3	15640.5		633.422
0.78672	-0.02838	0.681	94.1025			--	--	--	--	--										--		--	--	--			--		--	--	--		640.246	18501	19114.6	15942	15797.2	18119.9	16589		634.226	15660	15871.4	15813.1	15615.6	15826.8	15638.5		633.297
0.78736	-0.02831	0.6815	94.0932			--	--	--	--	--										--		--	--	--			--		--	--	--		640.146	18169	18809.3	15921.8	15776.9	17894.4	16489.7		634.101	15682	15863.7	15812.6	15615.1	15820.2	15637.2		633.172
0.78842	-0.02823	0.682	94.1004			--	--	--	--	--										--		--	--	--			--		--	--	--		640.047	17683	18535	15904	15759	17694.1	16398.6		633.976	15768	15856.1	15812	15614.4	15813.6	15635.8		633.047
0.78938	-0.02816	0.6825	94.0752			--	--	--	--	--										--		--	--	--			--		--	--	--		639.947	17634	18291.1	15889.6	15744.6	17517.8	16317.3		633.851	15749	15847.9	15810.4	15612.8	15806.4	15633.5		632.922
0.7906	-0.02808	0.683	94.0881			--	--	--	--	--										--		--	--	--			--		--	--	--		639.846	17249	18071.8	15875.5	15730.4	17359.7	16242.6		633.726	15698	15840.2	15809.1	15611.4	15799.6	15631.4		632.797
0.79154	-0.02801	0.6835	94.1076			--	--	--	--	--										--		--	--	--			--		--	--	--		639.746	17236	17877.1	15864.2	15719	17220.1	16176.9		633.601	15605	15833.2	15808.2	15610.5	15793.5	15629.8		632.672
0.7925	-0.02793	0.684	94.0992			--	--	--	--	--										--		--	--	--			--		--	--	--		639.646	16830	17702.4	15852.9	15707.6	17094.3	16117.2		633.476	15702	15827.4	15808.2	15610.5	15788.6	15629.2		632.547
0.79333	-0.02785	0.6845	94.136			--	--	--	--	--										--		--	--	--			--		--	--	--		639.547	16719	17548	15844.5	15699.2	16983.4	16066		633.351	15780	15820.8	15807.3	15609.6	15782.9	15627.6		632.422
0.79477	-0.02778	0.685	94.1368			--	--	--	--	--										--		--	--	--			--		--	--	--		639.447	16432	17410	15836.9	15691.5	16883.7	16020.6		633.226	15718	15813.7	15805.6	15607.8	15776.6	15625.3
0.79549	-0.02772	0.6855	94.1385			--	--	--	--	--										--		--	--	--			--		--	--	--		639.346	16390	17287.7	15831.3	15685.9	16795.2	15981.9		633.101	15551	15807.4	15804.5	15606.7	15771	15623.6
0.79626	-0.02764	0.686	94.1462			--	--	--	--	--										--		--	--	--			--		--	--	--		639.246	16179	17177.7	15826.1	15680.5	16714.7	15947.6		632.976	15605	15802.9	15805	15607.2	15767.3	15623.6
0.79744	-0.02758	0.6865	94.1043			--	--	--	--	--										--		--	--	--			--		--	--	--		639.146	16146	17079.8	15822.3	15676.7	16642.8	15918.5			--	--	--	--	--	--
0.79859	-0.02751	0.687	94.1262			--	--	--	--	--										--		--	--	--			--		--	--	--		639.047	16002	16991.3	15818.8	15673.1	16577	15892.9			--	--	--	--	--	--
0.79922	-0.02745	0.6875	94.0556			--	--	--	--	--										--		--	--	--			--		--	--	--		638.947	15979	16912	15816.3	15670.6	16517.6	15871			--	--	--	--	--	--
0.80074	-0.02737	0.688	94.1273			--	--	--	--	--										--		--	--	--			--		--	--	--		638.846	15921	16839.9	15814	15668.2	16462.9	15851.7			--	--	--	--	--	--
0.80169	-0.02731	0.6885	94.1475			--	--	--	--	--										--		--	--	--			--		--	--	--		638.746	15723	16774.4	15812.1	15666.2	16412.8	15834.9			--	--	--	--	--	--
0.80229	-0.02724	0.689	94.1209			--	--	--	--	--										--		--	--	--			--		--	--	--		638.646	15814	16715.8	15811.6	15665.7	16367.8	15821.4			--	--	--	--	--	--
0.80337	-0.02717	0.6895	94.1244			--	--	--	--	--										--		--	--	--			--		--	--	--		638.547	15774	16661.3	15810.5	15664.5	16325.4	15808.6			--	--	--	--	--	--
0.80444	-0.0271	0.69	94.1437			--	--	--	--	--										--		--	--	--			--		--	--	--		638.447	15839	16611.3	15809.7	15663.6	16286.2	15797.5			--	--	--	--	--	--
0.80506	-0.02703	0.6905	94.115			--	--	--	--	--										--		--	--	--			--		--	--	--		638.346	15743	16564.6	15808.3	15662.2	16249.2	15786.9			--	--	--	--	--	--
0.80668	-0.02696	0.691	94.1021			--	--	--	--	--										--		--	--	--			--		--	--	--		638.246	15737	16521.9	15807.7	15661.6	16215.3	15778			--	--	--	--	--	--
0.80768	-0.0269	0.6915	94.1088			--	--	--	--	--										--		--	--	--			--		--	--	--		638.146	15760	16482.3	15807.1	15660.9	16183.6	15770			--	--	--	--	--	--
0.80849	-0.02684	0.692	94.0953			--	--	--	--	--										--		--	--	--			--		--	--	--		638.047	15682	16445.2	15806.3	15660.1	16153.7	15762.4			--	--	--	--	--	--
0.80949	-0.02678	0.6925	94.1222			--	--	--	--	--										--		--	--	--			--		--	--	--		637.947	15787	16411.1	15806.1	15659.9	16126.2	15756.1			--	--	--	--	--	--
0.8102	-0.02672	0.693	94.0853			--	--	--	--	--										--		--	--	--			--		--	--	--		637.846	15730	16378.4	15805.2	15658.8	16099.5	15749.5			--	--	--	--	--	--
0.81174	-0.02667	0.6935	94.1167			--	--	--	--	--										--		--	--	--			--		--	--	--		637.746	15698	16348.2	15804.6	15658.2	16074.9	15743.8			--	--	--	--	--	--
0.81267	-0.0266	0.694	94.1113			--	--	--	--	--										--		--	--	--			--		--	--	--		637.646	15571	16320	15804.3	15657.9	16051.9	15738.7			--	--	--	--	--	--
0.81326	-0.02654	0.6945	94.129			--	--	--	--	--										--		--	--	--			--		--	--	--		637.547	15661	16294.4	15804.9	15658.4	16031.1	15735			--	--	--	--	--	--
0.81467	-0.02648	0.695	94.1299			--	--	--	--	--										--		--	--	--			--		--	--	--		637.447	15693	16269.8	15804.9	15658.3	16010.9	15730.9			--	--	--	--	--	--
0.81559	-0.02641	0.6955	94.0543			--	--	--	--	--										--		--	--	--			--		--	--	--		637.346	15634	16246.3	15804.6	15658	15991.5	15726.9			--	--	--	--	--	--
0.81645	-0.02635	0.696	94.1465			--	--	--	--	--										--		--	--	--			--		--	--	--		637.246	15750	16224.6	15804.7	15658.1	15973.7	15723.6			--	--	--	--	--	--
0.8175	-0.02629	0.6965	94.0942			--	--	--	--	--										--		--	--	--			--		--	--	--		637.146	15679	16203.2	15804	15657.4	15955.9	15719.6			--	--	--	--	--	--
0.81854	-0.02623	0.697	94.1283			--	--	--	--	--										--		--	--	--			--		--	--	--		637.047	15662	16183.4	15803.8	15657.1	15939.6	15716.4			--	--	--	--	--	--
0.81928	-0.02617	0.6975	94.1043			--	--	--	--	--										--		--	--	--			--		--	--	--		636.947	15590	16164.9	15803.8	15657	15924.2	15713.5			--	--	--	--	--	--
0.82089	-0.02611	0.698	93.9997			--	--	--	--	--										--		--	--	--			--		--	--	--		636.846	15631	16147.8	15804.3	15657.5	15910.1	15711.4			--	--	--	--	--	--
0.82159	-0.02606	0.6985	94.1331			--	--	--	--	--										--		--	--	--			--		--	--	--		636.746	15713	16131.4	15804.4	15657.6	15896.5	15709.1			--	--	--	--	--	--
0.82241	-0.02601	0.699	94.2061			--	--	--	--	--										--		--	--	--			--		--	--	--		636.646	15626	16115.2	15804	15657.1	15883	15706.3			--	--	--	--	--	--
0.82371	-0.02595	0.6995	94.1224			--	--	--	--	--										--		--	--	--			--		--	--	--		636.547	15658	16100.4	15804.2	15657.3	15870.7	15704.4			--	--	--	--	--	--
0.82432	-0.0259	0.7	94.1337			--	--	--	--	--										--		--	--	--			--		--	--	--		636.447	15631	16086.1	15804.2	15657.2	15858.8	15702.3			--	--	--	--	--	--
0.82571	-0.02584	0.7005	94.0416			--	--	--	--	--										--		--	--	--			--		--	--	--		636.346	15635	16072.7	15804.3	15657.4	15847.6	15700.6			--	--	--	--	--	--
0.82698	-0.02579	0.701	94.1415			--	--	--	--	--										--		--	--	--			--		--	--	--		636.246	15560	16059.9	15804.5	15657.5	15837	15698.9			--	--	--	--	--	--
0.82735	-0.02573	0.7015	94.1196			--	--	--	--	--										--		--	--	--			--		--	--	--		636.146	15682	16048.3	15805.2	15658.1	15827.4	15697.9			--	--	--	--	--	--
0.82868	-0.02567	0.702	94.1555			--	--	--	--	--										--		--	--	--			--		--	--	--		636.047	15772	16036.4	15805	15657.9	15817.4	15696.1			--	--	--	--	--	--
0.82963	-0.02561	0.7025	94.1292			--	--	--	--	--										--		--	--	--			--		--	--	--		635.947	15666	16024.3	15804.1	15657	15807.1	15693.7			--	--	--	--	--	--
0.83057	-0.02556	0.703	94.1488			--	--	--	--	--										--		--	--	--			--		--	--	--		635.846	15560	16013.5	15804	15656.9	15798	15692.1			--	--	--	--	--	--
0.83133	-0.02551	0.7035	94.1887			--	--	--	--	--										--		--	--	--			--		--	--	--		635.746	15662	16003.9	15804.7	15657.5	15790.2	15691.5			--	--	--	--	--	--
0.83266	-0.02545	0.704	94.1806			--	--	--	--	--										--		--	--	--			--		--	--	--		635.646	15657	15994.1	15804.7	15657.5	15781.9	15690.1			--	--	--	--	--	--
0.83357	-0.0254	0.7045	94.1467			--	--	--	--	--										--		--	--	--			--		--	--	--		635.547	15555	15984.6	15804.7	15657.4	15774	15688.9			--	--	--	--	--	--
0.83471	-0.02535	0.705	94.1359			--	--	--	--	--										--		--	--	--			--		--	--	--		635.447	15557	15976.4	15805.4	15658.1	15767.2	15688.5			--	--	--	--	--	--
0.83595	-0.02529	0.7055	94.0613			--	--	--	--	--										--		--	--	--			--		--	--	--		635.346	15572	15968.5	15806.1	15658.8	15760.7	15688.1			--	--	--	--	--	--
0.8366	-0.02524	0.706	94.2022			--	--	--	--	--										--		--	--	--			--		--	--	--		635.246	15553	15960.9	15806.8	15659.4	15754.4	15687.7			--	--	--	--	--	--
0.83755	-0.02519	0.7065	94.1344			--	--	--	--	--										--		--	--	--			--		--	--	--		635.146	15711	15953.7	15807.5	15660.2	15748.5	15687.4			--	--	--	--	--	--
0.83878	-0.02513	0.707	94.1658			--	--	--	--	--										--		--	--	--			--		--	--	--		635.047	15682	15945.7	15807.1	15659.7	15741.7	15686.1			--	--	--	--	--	--
0.83956	-0.02507	0.7075	94.112			--	--	--	--	--										--		--	--	--			--		--	--	--		634.947	15617	15938.2	15806.9	15659.5	15735.3	15685			--	--	--	--	--	--
0.8407	-0.02502	0.708	94.197			--	--	--	--	--										--		--	--	--			--		--	--	--		634.846	15641	15931.4	15807.2	15659.8	15729.7	15684.4			--	--	--	--	--	--
0.84152	-0.02496	0.7085	94.113			--	--	--	--	--										--		--	--	--			--		--	--	--		634.746	15646	15924.8	15807.4	15659.9	15724.1	15683.7			--	--	--	--	--	--
0.84235	-0.02491	0.709	94.1705			--	--	--	--	--										--		--	--	--			--		--	--	--		634.646	15664	15918.3	15807.4	15659.9	15718.8	15683			--	--	--	--	--	--
0.84376	-0.02486	0.7095	94.1294			--	--	--	--	--										--		--	--	--			--		--	--	--		634.547	15743	15912	15807.4	15659.9	15713.4	15682.2			--	--	--	--	--	--
0.84477	-0.02481	0.71	94.2157			--	--	--	--	--										--		--	--	--			--		--	--	--		634.447	15750	15905.3	15806.8	15659.2	15707.7	15680.8			--	--	--	--	--	--
0.84544	-0.02476	0.7105	94.1412			--	--	--	--	--										--		--	--	--			--		--	--	--		634.346	15809	15898.8	15806.1	15658.5	15702.1	15679.5			--	--	--	--	--	--
0.84667	-0.02471	0.711	94.0938			--	--	--	--	--										--		--	--	--			--		--	--	--		634.246	15571	15892	15804.9	15657.3	15696.3	15677.7			--	--	--	--	--	--
0.84744	-0.02466	0.7115	94.1698			--	--	--	--	--										--		--	--	--			--		--	--	--		634.146	15594	15887.3	15805.6	15657.9	15692.4	15677.6			--	--	--	--	--	--
0.84878	-0.02461	0.712	94.1001			--	--	--	--	--										--		--	--	--			--		--	--	--		634.047	15548	15882.5	15806	15658.3	15688.4	15677.5			--	--	--	--	--	--
0.84944	-0.02456	0.7125	94.0258			--	--	--	--	--										--		--	--	--			--		--	--	--		633.947	15619	15878.2	15806.8	15659.1	15685	15677.7			--	--	--	--	--	--
0.85039	-0.0245	0.713	94.1289			--	--	--	--	--										--		--	--	--			--		--	--	--		633.846	15578	15873.6	15807.1	15659.4	15681.2	15677.4			--	--	--	--	--	--
0.85144	-0.02445	0.7135	94.2428			--	--	--	--	--										--		--	--	--			--		--	--	--		633.746	15661	15869.5	15807.7	15659.9	15677.8	15677.5			--	--	--	--	--	--
0.85248	-0.02439	0.714	94.2477			--	--	--	--	--										--		--	--	--			--		--	--	--		633.646	15629	15864.9	15807.7	15659.9	15674	15676.9			--	--	--	--	--	--
0.85365	-0.02434	0.7145	94.159			--	--	--	--	--										--		--	--	--			--		--	--	--		633.547	15598	15860.7	15807.9	15660.1	15670.5	15676.6			--	--	--	--	--	--
0.85452	-0.02428	0.715	94.1627			--	--	--	--	--										--		--	--	--			--		--	--	--		633.447	15703	15856.9	15808.3	15660.5	15667.3	15676.6			--	--	--	--	--	--
0.85511	-0.02423	0.7155	94.1416			--	--	--	--	--										--		--	--	--			--		--	--	--		633.346	15522	15852.5	15808	15660.2	15663.6	15675.8			--	--	--	--	--	--
0.85632	-0.02418	0.716	94.1549			--	--	--	--	--										--		--	--	--			--		--	--	--		633.246	15659	15849.5	15809	15661.1	15661.2	15676.4			--	--	--	--	--	--
0.85772	-0.02413	0.7165	94.1518			--	--	--	--	--										--		--	--	--			--		--	--	--			--	--	--	--	--	--			--	--	--	--	--	--
0.85861	-0.02408	0.717	94.169			--	--	--	--	--										--		--	--	--			--		--	--	--			--	--	--	--	--	--			--	--	--	--	--	--
0.85951	-0.02403	0.7175	94.154			--	--	--	--	--										--		--	--	--			--		--	--	--			--	--	--	--	--	--			--	--	--	--	--	--
0.86045	-0.02398	0.718	94.1889			--	--	--	--	--										--		--	--	--			--		--	--	--			--	--	--	--	--	--			--	--	--	--	--	--
0.86147	-0.02393	0.7185	94.1692			--	--	--	--	--										--		--	--	--			--		--	--	--			--	--	--	--	--	--			--	--	--	--	--	--
0.86257	-0.02388	0.719	94.1302			--	--	--	--	--										--		--	--	--			--		--	--	--			--	--	--	--	--	--			--	--	--	--	--	--
0.86335	-0.02383	0.7195	94.1771			--	--	--	--	--										--		--	--	--			--		--	--	--			--	--	--	--	--	--			--	--	--	--	--	--
0.86477	-0.02377	0.72	94.179			--	--	--	--	--										--		--	--	--			--		--	--	--			--	--	--	--	--	--			--	--	--	--	--	--
0.86558	-0.02372	0.7205	94.1459			--	--	--	--	--										--		--	--	--			--		--	--	--			--	--	--	--	--	--			--	--	--	--	--	--
0.86659	-0.02367	0.721	94.1803			--	--	--	--	--										--		--	--	--			--		--	--	--			--	--	--	--	--	--			--	--	--	--	--	--
0.86751	-0.02361	0.7215	94.1807			--	--	--	--	--										--		--	--	--			--		--	--	--			--	--	--	--	--	--			--	--	--	--	--	--
0.86879	-0.02356	0.722	94.1453			--	--	--	--	--										--		--	--	--			--		--	--	--			--	--	--	--	--	--			--	--	--	--	--	--
0.86949	-0.02351	0.7225	94.0388			--	--	--	--	--										--		--	--	--			--		--	--	--			--	--	--	--	--	--			--	--	--	--	--	--
0.87018	-0.02346	0.723	94.1873			--	--	--	--	--										--		--	--	--			--		--	--	--			--	--	--	--	--	--			--	--	--	--	--	--
0.87175	-0.02342	0.7235	94.2481			--	--	--	--	--										--		--	--	--			--		--	--	--			--	--	--	--	--	--			--	--	--	--	--	--
0.87282	-0.02337	0.724	94.2174			--	--	--	--	--										--		--	--	--			--		--	--	--			--	--	--	--	--	--			--	--	--	--	--	--
0.87353	-0.02332	0.7245	94.1768			--	--	--	--	--										--		--	--	--			--		--	--	--			--	--	--	--	--	--			--	--	--	--	--	--
0.87447	-0.02327	0.725	94.1519			--	--	--	--	--										--		--	--	--			--		--	--	--			--	--	--	--	--	--			--	--	--	--	--	--
0.87537	-0.02322	0.7255	94.1416			--	--	--	--	--										--		--	--	--			--		--	--	--			--	--	--	--	--	--			--	--	--	--	--	--
0.87665	-0.02317	0.726	94.1366			--	--	--	--	--										--		--	--	--			--		--	--	--			--	--	--	--	--	--			--	--	--	--	--	--
0.87751	-0.02311	0.7265	94.1863			--	--	--	--	--										--		--	--	--			--		--	--	--			--	--	--	--	--	--			--	--	--	--	--	--
0.87867	-0.02306	0.727	94.2085			--	--	--	--	--										--		--	--	--			--		--	--	--			--	--	--	--	--	--			--	--	--	--	--	--
0.87934	-0.02302	0.7275	94.1098			--	--	--	--	--										--		--	--	--			--		--	--	--			--	--	--	--	--	--			--	--	--	--	--	--
0.88011	-0.02297	0.728	94.1975			--	--	--	--	--										--		--	--	--			--		--	--	--			--	--	--	--	--	--			--	--	--	--	--	--
0.88163	-0.02292	0.7285	94.1696			--	--	--	--	--										--		--	--	--			--		--	--	--			--	--	--	--	--	--			--	--	--	--	--	--
0.88277	-0.02287	0.729	94.1907			--	--	--	--	--										--		--	--	--			--		--	--	--			--	--	--	--	--	--			--	--	--	--	--	--
0.88363	-0.02283	0.7295	94.1754			--	--	--	--	--										--		--	--	--			--		--	--	--			--	--	--	--	--	--			--	--	--	--	--	--
0.88427	-0.02278	0.73	94.177			--	--	--	--	--										--		--	--	--			--		--	--	--			--	--	--	--	--	--			--	--	--	--	--	--
0.88563	-0.02274	0.7305	94.1815			--	--	--	--	--										--		--	--	--			--		--	--	--			--	--	--	--	--	--			--	--	--	--	--	--
0.88644	-0.02268	0.731	94.1287			--	--	--	--	--										--		--	--	--			--		--	--	--			--	--	--	--	--	--			--	--	--	--	--	--
0.8877	-0.02263	0.7315	94.227			--	--	--	--	--										--		--	--	--			--		--	--	--			--	--	--	--	--	--			--	--	--	--	--	--
0.88855	-0.02259	0.732	94.2163			--	--	--	--	--										--		--	--	--			--		--	--	--			--	--	--	--	--	--			--	--	--	--	--	--
0.88949	-0.02254	0.7325	94.1997			--	--	--	--	--										--		--	--	--			--		--	--	--			--	--	--	--	--	--			--	--	--	--	--	--
0.89036	-0.02248	0.733	94.1855			--	--	--	--	--										--		--	--	--			--		--	--	--			--	--	--	--	--	--			--	--	--	--	--	--
0.89148	-0.02244	0.7335	94.1565			--	--	--	--	--										--		--	--	--			--		--	--	--			--	--	--	--	--	--			--	--	--	--	--	--
0.89253	-0.02239	0.734	94.2374			--	--	--	--	--										--		--	--	--			--		--	--	--			--	--	--	--	--	--			--	--	--	--	--	--
0.89368	-0.02234	0.7345	94.2324			--	--	--	--	--										--		--	--	--			--		--	--	--			--	--	--	--	--	--			--	--	--	--	--	--
0.89481	-0.0223	0.735	94.2148			--	--	--	--	--										--		--	--	--			--		--	--	--			--	--	--	--	--	--			--	--	--	--	--	--
0.8955	-0.02225	0.7355	94.1641			--	--	--	--	--										--		--	--	--			--		--	--	--			--	--	--	--	--	--			--	--	--	--	--	--
0.89668	-0.02221	0.736	94.2316			--	--	--	--	--										--		--	--	--			--		--	--	--			--	--	--	--	--	--			--	--	--	--	--	--
0.89749	-0.02216	0.7365	94.0781			--	--	--	--	--										--		--	--	--			--		--	--	--			--	--	--	--	--	--			--	--	--	--	--	--
0.89857	-0.02213	0.737	94.13			--	--	--	--	--										--		--	--	--			--		--	--	--			--	--	--	--	--	--			--	--	--	--	--	--
0.89923	-0.02208	0.7375	94.1884			--	--	--	--	--										--		--	--	--			--		--	--	--			--	--	--	--	--	--			--	--	--	--	--	--
0.90028	-0.02204	0.738	94.2171			--	--	--	--	--										--		--	--	--			--		--	--	--			--	--	--	--	--	--			--	--	--	--	--	--
0.90172	-0.02199	0.7385	94.2662			--	--	--	--	--										--		--	--	--			--		--	--	--			--	--	--	--	--	--			--	--	--	--	--	--
0.90272	-0.02195	0.739	94.2738			--	--	--	--	--										--		--	--	--			--		--	--	--			--	--	--	--	--	--			--	--	--	--	--	--
0.90354	-0.0219	0.7395	94.2588			--	--	--	--	--										--		--	--	--			--		--	--	--			--	--	--	--	--	--			--	--	--	--	--	--
0.90455	-0.02185	0.74	94.2076			--	--	--	--	--										--		--	--	--			--		--	--	--			--	--	--	--	--	--			--	--	--	--	--	--
0.90554	-0.0218	0.7405	94.1546			--	--	--	--	--										--		--	--	--			--		--	--	--			--	--	--	--	--	--			--	--	--	--	--	--
0.90644	-0.02176	0.741	94.1744			--	--	--	--	--										--		--	--	--			--		--	--	--			--	--	--	--	--	--			--	--	--	--	--	--
0.90726	-0.02172	0.7415	94.2367			--	--	--	--	--										--		--	--	--			--		--	--	--			--	--	--	--	--	--			--	--	--	--	--	--
0.9081	-0.02167	0.742	94.2352			--	--	--	--	--										--		--	--	--			--		--	--	--			--	--	--	--	--	--			--	--	--	--	--	--
0.90962	-0.02162	0.7425	94.2554			--	--	--	--	--										--		--	--	--			--		--	--	--			--	--	--	--	--	--			--	--	--	--	--	--
0.91068	-0.02158	0.743	94.2107			--	--	--	--	--										--		--	--	--			--		--	--	--			--	--	--	--	--	--			--	--	--	--	--	--
0.91175	-0.02154	0.7435	94.2114			--	--	--	--	--										--		--	--	--			--		--	--	--			--	--	--	--	--	--			--	--	--	--	--	--
0.91293	-0.0215	0.744	94.142			--	--	--	--	--										--		--	--	--			--		--	--	--			--	--	--	--	--	--			--	--	--	--	--	--
0.91319	-0.02146	0.7445	94.2053			--	--	--	--	--										--		--	--	--			--		--	--	--			--	--	--	--	--	--			--	--	--	--	--	--
0.91442	-0.02142	0.745	94.0785			--	--	--	--	--										--		--	--	--			--		--	--	--			--	--	--	--	--	--			--	--	--	--	--	--
0.91595	-0.02137	0.7455	94.1241			--	--	--	--	--										--		--	--	--			--		--	--	--			--	--	--	--	--	--			--	--	--	--	--	--
0.91672	-0.02132	0.746	94.1985			--	--	--	--	--										--		--	--	--			--		--	--	--			--	--	--	--	--	--			--	--	--	--	--	--
0.91757	-0.02128	0.7465	94.3032			--	--	--	--	--										--		--	--	--			--		--	--	--			--	--	--	--	--	--			--	--	--	--	--	--
0.91866	-0.02123	0.747	94.2777			--	--	--	--	--										--		--	--	--			--		--	--	--			--	--	--	--	--	--			--	--	--	--	--	--
0.91924	-0.02118	0.7475	94.2106			--	--	--	--	--										--		--	--	--			--		--	--	--			--	--	--	--	--	--			--	--	--	--	--	--
0.92094	-0.02114	0.748	94.2031			--	--	--	--	--										--		--	--	--			--		--	--	--			--	--	--	--	--	--			--	--	--	--	--	--
0.92142	-0.02109	0.7485	94.2129			--	--	--	--	--										--		--	--	--			--		--	--	--			--	--	--	--	--	--			--	--	--	--	--	--
0.92253	-0.02105	0.749	94.251			--	--	--	--	--										--		--	--	--			--		--	--	--			--	--	--	--	--	--			--	--	--	--	--	--
0.92368	-0.02101	0.7495	94.1549			--	--	--	--	--										--		--	--	--			--		--	--	--			--	--	--	--	--	--			--	--	--	--	--	--
0.92447	-0.02096	0.75	94.2085			--	--	--	--	--										--		--	--	--			--		--	--	--			--	--	--	--	--	--			--	--	--	--	--	--
0.92552	-0.02091	0.7505	94.2698			--	--	--	--	--										--		--	--	--			--		--	--	--			--	--	--	--	--	--			--	--	--	--	--	--
0.92642	-0.02087	0.751	94.2218			--	--	--	--	--										--		--	--	--			--		--	--	--			--	--	--	--	--	--			--	--	--	--	--	--
0.92763	-0.02082	0.7515	94.0501			--	--	--	--	--										--		--	--	--			--		--	--	--			--	--	--	--	--	--			--	--	--	--	--	--
0.92837	-0.02077	0.752	94.2767			--	--	--	--	--										--		--	--	--			--		--	--	--			--	--	--	--	--	--			--	--	--	--	--	--
0.92982	-0.02073	0.7525	94.2259			--	--	--	--	--										--		--	--	--			--		--	--	--			--	--	--	--	--	--			--	--	--	--	--	--
0.92994	-0.02068	0.753	94.0834			--	--	--	--	--										--		--	--	--			--		--	--	--			--	--	--	--	--	--			--	--	--	--	--	--
0.9318	-0.02063	0.7535	94.3221			--	--	--	--	--										--		--	--	--			--		--	--	--			--	--	--	--	--	--			--	--	--	--	--	--
0.93224	-0.02058	0.754	94.2367			--	--	--	--	--										--		--	--	--			--		--	--	--			--	--	--	--	--	--			--	--	--	--	--	--
0.93338	-0.02053	0.7545	94.2848			--	--	--	--	--										--		--	--	--			--		--	--	--			--	--	--	--	--	--			--	--	--	--	--	--
0.93462	-0.02049	0.755	94.1722			--	--	--	--	--										--		--	--	--			--		--	--	--			--	--	--	--	--	--			--	--	--	--	--	--
0.93538	-0.02044	0.7555	94.2255			--	--	--	--	--										--		--	--	--			--		--	--	--			--	--	--	--	--	--			--	--	--	--	--	--
0.93647	-0.0204	0.756	94.2459			--	--	--	--	--										--		--	--	--			--		--	--	--			--	--	--	--	--	--			--	--	--	--	--	--
0.93777	-0.02035	0.7565	94.0391			--	--	--	--	--										--		--	--	--			--		--	--	--			--	--	--	--	--	--			--	--	--	--	--	--
0.93865	-0.0203	0.757	94.1564			--	--	--	--	--										--		--	--	--			--		--	--	--			--	--	--	--	--	--			--	--	--	--	--	--
0.9397	-0.02025	0.7575	94.2237			--	--	--	--	--										--		--	--	--			--		--	--	--			--	--	--	--	--	--			--	--	--	--	--	--
0.94058	-0.0202	0.758	94.2413			--	--	--	--	--										--		--	--	--			--		--	--	--			--	--	--	--	--	--			--	--	--	--	--	--
0.94152	-0.02015	0.7585	94.2969			--	--	--	--	--										--		--	--	--			--		--	--	--			--	--	--	--	--	--			--	--	--	--	--	--
0.94264	-0.02009	0.759	94.3473			--	--	--	--	--										--		--	--	--			--		--	--	--			--	--	--	--	--	--			--	--	--	--	--	--
0.94361	-0.02004	0.7595	94.2863			--	--	--	--	--										--		--	--	--			--		--	--	--			--	--	--	--	--	--			--	--	--	--	--	--
0.94472	-0.01999	0.76	94.264			--	--	--	--	--										--		--	--	--			--		--	--	--			--	--	--	--	--	--			--	--	--	--	--	--
0.94539	-0.01994	0.7605	94.2349			--	--	--	--	--										--		--	--	--			--		--	--	--			--	--	--	--	--	--			--	--	--	--	--	--
0.94666	-0.01988	0.761	94.166			--	--	--	--	--										--		--	--	--			--		--	--	--			--	--	--	--	--	--			--	--	--	--	--	--
0.94795	-0.01983	0.7615	94.2871			--	--	--	--	--										--		--	--	--			--		--	--	--			--	--	--	--	--	--			--	--	--	--	--	--
0.94833	-0.01978	0.762	94.2377			--	--	--	--	--										--		--	--	--			--		--	--	--			--	--	--	--	--	--			--	--	--	--	--	--
0.94978	-0.01973	0.7625	94.1668			--	--	--	--	--										--		--	--	--			--		--	--	--			--	--	--	--	--	--			--	--	--	--	--	--
0.95083	-0.01968	0.763	94.3421			--	--	--	--	--										--		--	--	--			--		--	--	--			--	--	--	--	--	--			--	--	--	--	--	--
0.95162	-0.01963	0.7635	94.2483			--	--	--	--	--										--		--	--	--			--		--	--	--			--	--	--	--	--	--			--	--	--	--	--	--
0.95249	-0.01958	0.764	94.0683			--	--	--	--	--										--		--	--	--			--		--	--	--			--	--	--	--	--	--			--	--	--	--	--	--
0.95362	-0.01952	0.7645	94.1777			--	--	--	--	--										--		--	--	--			--		--	--	--			--	--	--	--	--	--			--	--	--	--	--	--
0.9546	-0.01946	0.765	94.2341			--	--	--	--	--										--		--	--	--			--		--	--	--			--	--	--	--	--	--			--	--	--	--	--	--
0.95555	-0.01941	0.7655	94.3259			--	--	--	--	--										--		--	--	--			--		--	--	--			--	--	--	--	--	--			--	--	--	--	--	--
0.95654	-0.01936	0.766	94.3563			--	--	--	--	--										--		--	--	--			--		--	--	--			--	--	--	--	--	--			--	--	--	--	--	--
0.9576	-0.0193	0.7665	94.2912			--	--	--	--	--										--		--	--	--			--		--	--	--			--	--	--	--	--	--			--	--	--	--	--	--
0.95853	-0.01925	0.767	94.2526			--	--	--	--	--										--		--	--	--			--		--	--	--			--	--	--	--	--	--			--	--	--	--	--	--
0.95941	-0.01919	0.7675	94.1388			--	--	--	--	--										--		--	--	--			--		--	--	--			--	--	--	--	--	--			--	--	--	--	--	--
0.96057	-0.01914	0.768	94.1			--	--	--	--	--										--		--	--	--			--		--	--	--			--	--	--	--	--	--			--	--	--	--	--	--
0.96121	-0.01907	0.7685	94.2087			--	--	--	--	--										--		--	--	--			--		--	--	--			--	--	--	--	--	--			--	--	--	--	--	--
0.96248	-0.01902	0.769	94.248			--	--	--	--	--										--		--	--	--			--		--	--	--			--	--	--	--	--	--			--	--	--	--	--	--
0.96338	-0.01896	0.7695	94.2686			--	--	--	--	--										--		--	--	--			--		--	--	--			--	--	--	--	--	--			--	--	--	--	--	--
0.96461	-0.01891	0.77	94.2625			--	--	--	--	--										--		--	--	--			--		--	--	--			--	--	--	--	--	--			--	--	--	--	--	--
0.96563	-0.01885	0.7705	94.2605			--	--	--	--	--										--		--	--	--			--		--	--	--			--	--	--	--	--	--			--	--	--	--	--	--
0.96695	-0.01879	0.771	94.2656			--	--	--	--	--										--		--	--	--			--		--	--	--			--	--	--	--	--	--			--	--	--	--	--	--
0.96708	-0.01873	0.7715	94.255			--	--	--	--	--										--		--	--	--			--		--	--	--			--	--	--	--	--	--			--	--	--	--	--	--
0.96881	-0.01869	0.772	94.2502			--	--	--	--	--										--		--	--	--			--		--	--	--			--	--	--	--	--	--			--	--	--	--	--	--
0.96947	-0.01863	0.7725	94.2439			--	--	--	--	--										--		--	--	--			--		--	--	--			--	--	--	--	--	--			--	--	--	--	--	--
0.97052	-0.01857	0.773	94.2376			--	--	--	--	--										--		--	--	--			--		--	--	--			--	--	--	--	--	--			--	--	--	--	--	--
0.97164	-0.01851	0.7735	94.2475			--	--	--	--	--										--		--	--	--			--		--	--	--			--	--	--	--	--	--			--	--	--	--	--	--
0.97236	-0.01845	0.774	94.2711			--	--	--	--	--										--		--	--	--			--		--	--	--			--	--	--	--	--	--			--	--	--	--	--	--
0.97335	-0.01839	0.7745	94.2715			--	--	--	--	--										--		--	--	--			--		--	--	--			--	--	--	--	--	--			--	--	--	--	--	--
0.9747	-0.01834	0.775	94.2716			--	--	--	--	--										--		--	--	--			--		--	--	--			--	--	--	--	--	--			--	--	--	--	--	--
0.97546	-0.01828	0.7755	94.2645			--	--	--	--	--										--		--	--	--			--		--	--	--			--	--	--	--	--	--			--	--	--	--	--	--
0.97627	-0.01822	0.776	94.2366			--	--	--	--	--										--		--	--	--			--		--	--	--			--	--	--	--	--	--			--	--	--	--	--	--
0.97754	-0.01817	0.7765	94.2656			--	--	--	--	--										--		--	--	--			--		--	--	--			--	--	--	--	--	--			--	--	--	--	--	--
0.97824	-0.01811	0.777	94.2552			--	--	--	--	--										--		--	--	--			--		--	--	--			--	--	--	--	--	--			--	--	--	--	--	--
0.97964	-0.01805	0.7775	94.2901			--	--	--	--	--										--		--	--	--			--		--	--	--			--	--	--	--	--	--			--	--	--	--	--	--
0.98096	-0.01799	0.778	94.3024			--	--	--	--	--										--		--	--	--			--		--	--	--			--	--	--	--	--	--			--	--	--	--	--	--
0.9812	-0.01793	0.7785	94.2923			--	--	--	--	--										--		--	--	--			--		--	--	--			--	--	--	--	--	--			--	--	--	--	--	--
0.98236	-0.01788	0.779	94.2907			--	--	--	--	--										--		--	--	--			--		--	--	--			--	--	--	--	--	--			--	--	--	--	--	--
0.98359	-0.01781	0.7795	94.2864			--	--	--	--	--										--		--	--	--			--		--	--	--			--	--	--	--	--	--			--	--	--	--	--	--
0.9844	-0.01775	0.78	94.2977			--	--	--	--	--										--		--	--	--			--		--	--	--			--	--	--	--	--	--			--	--	--	--	--	--
0.98541	-0.01769	0.7805	94.2914			--	--	--	--	--										--		--	--	--			--		--	--	--			--	--	--	--	--	--			--	--	--	--	--	--
0.9865	-0.01763	0.781	94.2908			--	--	--	--	--										--		--	--	--			--		--	--	--			--	--	--	--	--	--			--	--	--	--	--	--
0.9874	-0.01758	0.7815	94.2735			--	--	--	--	--										--		--	--	--			--		--	--	--			--	--	--	--	--	--			--	--	--	--	--	--
0.98807	-0.01752	0.782	94.2749			--	--	--	--	--										--		--	--	--			--		--	--	--			--	--	--	--	--	--			--	--	--	--	--	--
0.98973	-0.01746	0.7825	94.2856			--	--	--	--	--										--		--	--	--			--		--	--	--			--	--	--	--	--	--			--	--	--	--	--	--
0.99058	-0.0174	0.783	94.2829			--	--	--	--	--										--		--	--	--			--		--	--	--			--	--	--	--	--	--			--	--	--	--	--	--
0.99134	-0.01734	0.7835	94.2795			--	--	--	--	--										--		--	--	--			--		--	--	--			--	--	--	--	--	--			--	--	--	--	--	--
0.99269	-0.01728	0.784	94.2598			--	--	--	--	--										--		--	--	--			--		--	--	--			--	--	--	--	--	--			--	--	--	--	--	--
0.99353	-0.01723	0.7845	94.228			--	--	--	--	--										--		--	--	--			--		--	--	--			--	--	--	--	--	--			--	--	--	--	--	--
0.99456	-0.01717	0.785	94.288			--	--	--	--	--										--		--	--	--			--		--	--	--			--	--	--	--	--	--			--	--	--	--	--	--
0.99565	-0.01711	0.7855	94.2879			--	--	--	--	--										--		--	--	--			--		--	--	--			--	--	--	--	--	--			--	--	--	--	--	--
0.99647	-0.01706	0.786	94.17			--	--	--	--	--										--		--	--	--			--		--	--	--			--	--	--	--	--	--			--	--	--	--	--	--
0.99699	-0.017	0.7865	94.2952			--	--	--	--	--										--		--	--	--			--		--	--	--			--	--	--	--	--	--			--	--	--	--	--	--
0.99818	-0.01695	0.787	94.3299			--	--	--	--	--										--		--	--	--			--		--	--	--			--	--	--	--	--	--			--	--	--	--	--	--
0.99956	-0.01688	0.7875	94.2827			--	--	--	--	--										--		--	--	--			--		--	--	--			--	--	--	--	--	--			--	--	--	--	--	--
1.00053	-0.01683	0.788	94.2946			--	--	--	--	--										--		--	--	--			--		--	--	--			--	--	--	--	--	--			--	--	--	--	--	--
1.00155	-0.01676	0.7885	94.2909			--	--	--	--	--										--		--	--	--			--		--	--	--			--	--	--	--	--	--			--	--	--	--	--	--
1.00261	-0.0167	0.789	94.2668			--	--	--	--	--										--		--	--	--			--		--	--	--			--	--	--	--	--	--			--	--	--	--	--	--
1.00378	-0.01665	0.7895	94.2621			--	--	--	--	--										--		--	--	--			--		--	--	--			--	--	--	--	--	--			--	--	--	--	--	--
1.00452	-0.01659	0.79	94.2912			--	--	--	--	--										--		--	--	--			--		--	--	--			--	--	--	--	--	--			--	--	--	--	--	--
1.0053	-0.01653	0.7905	94.3126			--	--	--	--	--										--		--	--	--			--		--	--	--			--	--	--	--	--	--			--	--	--	--	--	--
1.00613	-0.01647	0.791	94.2358			--	--	--	--	--										--		--	--	--			--		--	--	--			--	--	--	--	--	--			--	--	--	--	--	--
1.00742	-0.01641	0.7915	94.3021			--	--	--	--	--										--		--	--	--			--		--	--	--			--	--	--	--	--	--			--	--	--	--	--	--
1.00848	-0.01635	0.792	94.2321			--	--	--	--	--										--		--	--	--			--		--	--	--			--	--	--	--	--	--			--	--	--	--	--	--
1.00929	-0.0163	0.7925	94.2889			--	--	--	--	--										--		--	--	--			--		--	--	--			--	--	--	--	--	--			--	--	--	--	--	--
1.01062	-0.01624	0.793	94.297			--	--	--	--	--										--		--	--	--			--		--	--	--			--	--	--	--	--	--			--	--	--	--	--	--
1.01153	-0.01618	0.7935	94.2007			--	--	--	--	--										--		--	--	--			--		--	--	--			--	--	--	--	--	--			--	--	--	--	--	--
1.01226	-0.01612	0.794	94.2525			--	--	--	--	--										--		--	--	--			--		--	--	--			--	--	--	--	--	--			--	--	--	--	--	--
1.01352	-0.01608	0.7945	94.3268			--	--	--	--	--										--		--	--	--			--		--	--	--			--	--	--	--	--	--			--	--	--	--	--	--
1.01409	-0.01601	0.795	94.312			--	--	--	--	--										--		--	--	--			--		--	--	--			--	--	--	--	--	--			--	--	--	--	--	--
1.01566	-0.01595	0.7955	94.2996			--	--	--	--	--										--		--	--	--			--		--	--	--			--	--	--	--	--	--			--	--	--	--	--	--
1.01616	-0.01588	0.796	94.2449			--	--	--	--	--										--		--	--	--			--		--	--	--			--	--	--	--	--	--			--	--	--	--	--	--
1.01731	-0.01583	0.7965	94.2996			--	--	--	--	--										--		--	--	--			--		--	--	--			--	--	--	--	--	--			--	--	--	--	--	--
1.0184	-0.01577	0.797	94.2517			--	--	--	--	--										--		--	--	--			--		--	--	--			--	--	--	--	--	--			--	--	--	--	--	--
1.01968	-0.01571	0.7975	94.2588			--	--	--	--	--										--		--	--	--			--		--	--	--			--	--	--	--	--	--			--	--	--	--	--	--
1.02016	-0.01564	0.798	94.2862			--	--	--	--	--										--		--	--	--			--		--	--	--			--	--	--	--	--	--			--	--	--	--	--	--
1.02126	-0.01559	0.7985	94.3391			--	--	--	--	--										--		--	--	--			--		--	--	--			--	--	--	--	--	--			--	--	--	--	--	--
1.02263	-0.01553	0.799	94.2556			--	--	--	--	--										--		--	--	--			--		--	--	--			--	--	--	--	--	--			--	--	--	--	--	--
1.02321	-0.01546	0.7995	94.1249			--	--	--	--	--										--		--	--	--			--		--	--	--			--	--	--	--	--	--			--	--	--	--	--	--
1.02416	-0.0154	0.8	94.2262			--	--	--	--	--										--		--	--	--			--		--	--	--			--	--	--	--	--	--			--	--	--	--	--	--
1.02559	-0.01534	0.8005	94.2437			--	--	--	--	--										--		--	--	--			--		--	--	--			--	--	--	--	--	--			--	--	--	--	--	--
1.02611	-0.01528	0.801	94.2799			--	--	--	--	--										--		--	--	--			--		--	--	--			--	--	--	--	--	--			--	--	--	--	--	--
1.02793	-0.01522	0.8015	94.2742			--	--	--	--	--										--		--	--	--			--		--	--	--			--	--	--	--	--	--			--	--	--	--	--	--
1.02856	-0.01516	0.802	94.2859			--	--	--	--	--										--		--	--	--			--		--	--	--			--	--	--	--	--	--			--	--	--	--	--	--
1.02956	-0.0151	0.8025	94.2941			--	--	--	--	--										--		--	--	--			--		--	--	--			--	--	--	--	--	--			--	--	--	--	--	--
1.03083	-0.01503	0.803	94.2972			--	--	--	--	--										--		--	--	--			--		--	--	--			--	--	--	--	--	--			--	--	--	--	--	--
1.03135	-0.01496	0.8035	94.2985			--	--	--	--	--										--		--	--	--			--		--	--	--			--	--	--	--	--	--			--	--	--	--	--	--
1.03261	-0.01491	0.804	94.3011			--	--	--	--	--										--		--	--	--			--		--	--	--			--	--	--	--	--	--			--	--	--	--	--	--
1.03352	-0.01485	0.8045	94.3244			--	--	--	--	--										--		--	--	--			--		--	--	--			--	--	--	--	--	--			--	--	--	--	--	--
1.03479	-0.01478	0.805	94.3562			--	--	--	--	--										--		--	--	--			--		--	--	--			--	--	--	--	--	--			--	--	--	--	--	--
1.0353	-0.01473	0.8055	94.302			--	--	--	--	--										--		--	--	--			--		--	--	--			--	--	--	--	--	--			--	--	--	--	--	--
1.03644	-0.01465	0.806	94.298			--	--	--	--	--										--		--	--	--			--		--	--	--			--	--	--	--	--	--			--	--	--	--	--	--
1.03742	-0.0146	0.8065	94.2928			--	--	--	--	--										--		--	--	--			--		--	--	--			--	--	--	--	--	--			--	--	--	--	--	--
1.03851	-0.01452	0.807	94.3113			--	--	--	--	--										--		--	--	--			--		--	--	--			--	--	--	--	--	--			--	--	--	--	--	--
1.03945	-0.01446	0.8075	94.2212			--	--	--	--	--										--		--	--	--			--		--	--	--			--	--	--	--	--	--			--	--	--	--	--	--
1.04054	-0.01439	0.808	94.3423			--	--	--	--	--										--		--	--	--			--		--	--	--			--	--	--	--	--	--			--	--	--	--	--	--
1.04182	-0.01433	0.8085	94.2514			--	--	--	--	--										--		--	--	--			--		--	--	--			--	--	--	--	--	--			--	--	--	--	--	--
1.04282	-0.01426	0.809	94.3299			--	--	--	--	--										--		--	--	--			--		--	--	--			--	--	--	--	--	--			--	--	--	--	--	--
1.04376	-0.01419	0.8095	94.246			--	--	--	--	--										--		--	--	--			--		--	--	--			--	--	--	--	--	--			--	--	--	--	--	--
1.04455	-0.01412	0.81	94.1625			--	--	--	--	--										--		--	--	--			--		--	--	--			--	--	--	--	--	--			--	--	--	--	--	--
1.04568	-0.01405	0.8105	94.2475			--	--	--	--	--										--		--	--	--			--		--	--	--			--	--	--	--	--	--			--	--	--	--	--	--
1.04695	-0.01399	0.811	94.3238			--	--	--	--	--										--		--	--	--			--		--	--	--			--	--	--	--	--	--			--	--	--	--	--	--
1.04799	-0.01391	0.8115	94.3773			--	--	--	--	--										--		--	--	--			--		--	--	--			--	--	--	--	--	--			--	--	--	--	--	--
1.04837	-0.01385	0.812	94.3745			--	--	--	--	--										--		--	--	--			--		--	--	--			--	--	--	--	--	--			--	--	--	--	--	--
1.04934	-0.01378	0.8125	94.2712			--	--	--	--	--										--		--	--	--			--		--	--	--			--	--	--	--	--	--			--	--	--	--	--	--
1.05029	-0.01371	0.813	94.2935			--	--	--	--	--										--		--	--	--			--		--	--	--			--	--	--	--	--	--			--	--	--	--	--	--
1.05166	-0.01366	0.8135	94.2927			--	--	--	--	--										--		--	--	--			--		--	--	--			--	--	--	--	--	--			--	--	--	--	--	--
1.05211	-0.01359	0.814	94.3067			--	--	--	--	--										--		--	--	--			--		--	--	--			--	--	--	--	--	--			--	--	--	--	--	--
1.05302	-0.01352	0.8145	94.3132			--	--	--	--	--										--		--	--	--			--		--	--	--			--	--	--	--	--	--			--	--	--	--	--	--
1.05476	-0.01345	0.815	94.2983			--	--	--	--	--										--		--	--	--			--		--	--	--			--	--	--	--	--	--			--	--	--	--	--	--
1.05513	-0.01337	0.8155	94.3053			--	--	--	--	--										--		--	--	--			--		--	--	--			--	--	--	--	--	--			--	--	--	--	--	--
1.05658	-0.0133	0.816	94.2245			--	--	--	--	--										--		--	--	--			--		--	--	--			--	--	--	--	--	--			--	--	--	--	--	--
1.0574	-0.01324	0.8165	94.3358			--	--	--	--	--										--		--	--	--			--		--	--	--			--	--	--	--	--	--			--	--	--	--	--	--
1.05826	-0.01318	0.817	94.3295			--	--	--	--	--										--		--	--	--			--		--	--	--			--	--	--	--	--	--			--	--	--	--	--	--
1.05964	-0.0131	0.8175	94.2778			--	--	--	--	--										--		--	--	--			--		--	--	--			--	--	--	--	--	--			--	--	--	--	--	--
1.06063	-0.01303	0.818	94.3164			--	--	--	--	--										--		--	--	--			--		--	--	--			--	--	--	--	--	--			--	--	--	--	--	--
1.06123	-0.01296	0.8185	94.3017			--	--	--	--	--										--		--	--	--			--		--	--	--			--	--	--	--	--	--			--	--	--	--	--	--
1.06262	-0.01289	0.819	94.2816			--	--	--	--	--										--		--	--	--			--		--	--	--			--	--	--	--	--	--			--	--	--	--	--	--
1.06324	-0.01282	0.8195	94.2736			--	--	--	--	--										--		--	--	--			--		--	--	--			--	--	--	--	--	--			--	--	--	--	--	--
1.06487	-0.01275	0.82	94.3144			--	--	--	--	--										--		--	--	--			--		--	--	--			--	--	--	--	--	--			--	--	--	--	--	--
1.06527	-0.01268	0.8205	94.3057			--	--	--	--	--										--		--	--	--			--		--	--	--			--	--	--	--	--	--			--	--	--	--	--	--
1.06662	-0.01261	0.821	94.3045			--	--	--	--	--										--		--	--	--			--		--	--	--			--	--	--	--	--	--			--	--	--	--	--	--
1.06744	-0.01255	0.8215	94.2286			--	--	--	--	--										--		--	--	--			--		--	--	--			--	--	--	--	--	--			--	--	--	--	--	--
1.06845	-0.01248	0.822	94.2925			--	--	--	--	--										--		--	--	--			--		--	--	--			--	--	--	--	--	--			--	--	--	--	--	--
1.0696	-0.0124	0.8225	94.318			--	--	--	--	--										--		--	--	--			--		--	--	--			--	--	--	--	--	--			--	--	--	--	--	--
1.07074	-0.01233	0.823	94.3293			--	--	--	--	--										--		--	--	--			--		--	--	--			--	--	--	--	--	--			--	--	--	--	--	--
1.07158	-0.01227	0.8235	94.232			--	--	--	--	--										--		--	--	--			--		--	--	--			--	--	--	--	--	--			--	--	--	--	--	--
1.07245	-0.0122	0.824	94.3442			--	--	--	--	--										--		--	--	--			--		--	--	--			--	--	--	--	--	--			--	--	--	--	--	--
1.07364	-0.01213	0.8245	94.3284			--	--	--	--	--										--		--	--	--			--		--	--	--			--	--	--	--	--	--			--	--	--	--	--	--
1.07411	-0.01205	0.825	94.2802			--	--	--	--	--										--		--	--	--			--		--	--	--			--	--	--	--	--	--			--	--	--	--	--	--
1.0757	-0.012	0.8255	94.28			--	--	--	--	--										--		--	--	--			--		--	--	--			--	--	--	--	--	--			--	--	--	--	--	--
1.07624	-0.01193	0.826	94.1582			--	--	--	--	--										--		--	--	--			--		--	--	--			--	--	--	--	--	--			--	--	--	--	--	--
1.07753	-0.01186	0.8265	94.3613			--	--	--	--	--										--		--	--	--			--		--	--	--			--	--	--	--	--	--			--	--	--	--	--	--
1.07859	-0.0118	0.827	94.3656			--	--	--	--	--										--		--	--	--			--		--	--	--			--	--	--	--	--	--			--	--	--	--	--	--
1.07951	-0.01172	0.8275	94.1412			--	--	--	--	--										--		--	--	--			--		--	--	--			--	--	--	--	--	--			--	--	--	--	--	--
1.08032	-0.01166	0.828	94.2535			--	--	--	--	--										--		--	--	--			--		--	--	--			--	--	--	--	--	--			--	--	--	--	--	--
1.08155	-0.01159	0.8285	94.3019			--	--	--	--	--										--		--	--	--			--		--	--	--			--	--	--	--	--	--			--	--	--	--	--	--
1.08285	-0.01153	0.829	94.3474			--	--	--	--	--										--		--	--	--			--		--	--	--			--	--	--	--	--	--			--	--	--	--	--	--
1.08358	-0.01146	0.8295	94.3629			--	--	--	--	--										--		--	--	--			--		--	--	--			--	--	--	--	--	--			--	--	--	--	--	--
1.08441	-0.01139	0.83	94.3293			--	--	--	--	--										--		--	--	--			--		--	--	--			--	--	--	--	--	--			--	--	--	--	--	--
1.08562	-0.01133	0.8305	94.2545			--	--	--	--	--										--		--	--	--			--		--	--	--			--	--	--	--	--	--			--	--	--	--	--	--
1.08635	-0.01126	0.831	94.2257			--	--	--	--	--										--		--	--	--			--		--	--	--			--	--	--	--	--	--			--	--	--	--	--	--
1.08734	-0.01119	0.8315	94.4188			--	--	--	--	--										--		--	--	--			--		--	--	--			--	--	--	--	--	--			--	--	--	--	--	--
1.08873	-0.01113	0.832	94.3904			--	--	--	--	--										--		--	--	--			--		--	--	--			--	--	--	--	--	--			--	--	--	--	--	--
1.08949	-0.01106	0.8325	94.2749			--	--	--	--	--										--		--	--	--			--		--	--	--			--	--	--	--	--	--			--	--	--	--	--	--
1.09076	-0.011	0.833	94.2903			--	--	--	--	--										--		--	--	--			--		--	--	--			--	--	--	--	--	--			--	--	--	--	--	--
1.0916	-0.01093	0.8335	94.2774			--	--	--	--	--										--		--	--	--			--		--	--	--			--	--	--	--	--	--			--	--	--	--	--	--
1.09241	-0.01086	0.834	94.3084			--	--	--	--	--										--		--	--	--			--		--	--	--			--	--	--	--	--	--			--	--	--	--	--	--
1.09363	-0.0108	0.8345	94.3097			--	--	--	--	--										--		--	--	--			--		--	--	--			--	--	--	--	--	--			--	--	--	--	--	--
1.09442	-0.01074	0.835	94.2976			--	--	--	--	--										--		--	--	--			--		--	--	--			--	--	--	--	--	--			--	--	--	--	--	--
1.09558	-0.01067	0.8355	94.2979			--	--	--	--	--										--		--	--	--			--		--	--	--			--	--	--	--	--	--			--	--	--	--	--	--
1.09638	-0.01061	0.836	94.3537			--	--	--	--	--										--		--	--	--			--		--	--	--			--	--	--	--	--	--			--	--	--	--	--	--
1.09776	-0.01055	0.8365	94.2874			--	--	--	--	--										--		--	--	--			--		--	--	--			--	--	--	--	--	--			--	--	--	--	--	--
1.09835	-0.01049	0.837	94.3376			--	--	--	--	--										--		--	--	--			--		--	--	--			--	--	--	--	--	--			--	--	--	--	--	--
1.0996	-0.01042	0.8375	94.338			--	--	--	--	--										--		--	--	--			--		--	--	--			--	--	--	--	--	--			--	--	--	--	--	--
1.10017	-0.01035	0.838	94.2425			--	--	--	--	--										--		--	--	--			--		--	--	--			--	--	--	--	--	--			--	--	--	--	--	--
1.1017	-0.0103	0.8385	94.3097			--	--	--	--	--										--		--	--	--			--		--	--	--			--	--	--	--	--	--			--	--	--	--	--	--
1.10266	-0.01023	0.839	94.3155			--	--	--	--	--										--		--	--	--			--		--	--	--			--	--	--	--	--	--			--	--	--	--	--	--
1.10346	-0.01017	0.8395	94.3075			--	--	--	--	--										--		--	--	--			--		--	--	--			--	--	--	--	--	--			--	--	--	--	--	--
1.10439	-0.0101	0.84	94.3164			--	--	--	--	--										--		--	--	--			--		--	--	--			--	--	--	--	--	--			--	--	--	--	--	--
1.10525	-0.01004	0.8405	94.2949			--	--	--	--	--										--		--	--	--			--		--	--	--			--	--	--	--	--	--			--	--	--	--	--	--
1.10639	-0.00997	0.841	94.2913			--	--	--	--	--										--		--	--	--			--		--	--	--			--	--	--	--	--	--			--	--	--	--	--	--
1.10744	-0.00991	0.8415	94.2546			--	--	--	--	--										--		--	--	--			--		--	--	--			--	--	--	--	--	--			--	--	--	--	--	--
1.10853	-0.00985	0.842	94.2105			--	--	--	--	--										--		--	--	--			--		--	--	--			--	--	--	--	--	--			--	--	--	--	--	--
1.10931	-0.00979	0.8425	94.2689			--	--	--	--	--										--		--	--	--			--		--	--	--			--	--	--	--	--	--			--	--	--	--	--	--
1.11036	-0.00972	0.843	94.3234			--	--	--	--	--										--		--	--	--			--		--	--	--			--	--	--	--	--	--			--	--	--	--	--	--
1.11152	-0.00966	0.8435	94.3578			--	--	--	--	--										--		--	--	--			--		--	--	--			--	--	--	--	--	--			--	--	--	--	--	--
1.11254	-0.0096	0.844	94.4727			--	--	--	--	--										--		--	--	--			--		--	--	--			--	--	--	--	--	--			--	--	--	--	--	--
1.11327	-0.00954	0.8445	94.3498			--	--	--	--	--										--		--	--	--			--		--	--	--			--	--	--	--	--	--			--	--	--	--	--	--
1.11463	-0.00948	0.845	94.2938			--	--	--	--	--										--		--	--	--			--		--	--	--			--	--	--	--	--	--			--	--	--	--	--	--
1.11583	-0.00942	0.8455	94.3397			--	--	--	--	--										--		--	--	--			--		--	--	--			--	--	--	--	--	--			--	--	--	--	--	--
1.11658	-0.00936	0.846	94.3111			--	--	--	--	--										--		--	--	--			--		--	--	--			--	--	--	--	--	--			--	--	--	--	--	--
1.11724	-0.0093	0.8465	94.2937			--	--	--	--	--										--		--	--	--			--		--	--	--			--	--	--	--	--	--			--	--	--	--	--	--
1.1182	-0.00924	0.847	94.3087			--	--	--	--	--										--		--	--	--			--		--	--	--			--	--	--	--	--	--			--	--	--	--	--	--
1.11959	-0.00918	0.8475	94.3576			--	--	--	--	--										--		--	--	--			--		--	--	--			--	--	--	--	--	--			--	--	--	--	--	--
1.12029	-0.00912	0.848	94.3112			--	--	--	--	--										--		--	--	--			--		--	--	--			--	--	--	--	--	--			--	--	--	--	--	--
1.12195	-0.00905	0.8485	94.2255			--	--	--	--	--										--		--	--	--			--		--	--	--			--	--	--	--	--	--			--	--	--	--	--	--
1.12268	-0.00899	0.849	94.3979			--	--	--	--	--										--		--	--	--			--		--	--	--			--	--	--	--	--	--			--	--	--	--	--	--
1.12365	-0.00892	0.8495	94.352			--	--	--	--	--										--		--	--	--			--		--	--	--			--	--	--	--	--	--			--	--	--	--	--	--
1.12465	-0.00886	0.85	94.3167			--	--	--	--	--										--		--	--	--			--		--	--	--			--	--	--	--	--	--			--	--	--	--	--	--
1.12571	-0.0088	0.8505	94.3246			--	--	--	--	--										--		--	--	--			--		--	--	--			--	--	--	--	--	--			--	--	--	--	--	--
1.12636	-0.00874	0.851	94.2379			--	--	--	--	--										--		--	--	--			--		--	--	--			--	--	--	--	--	--			--	--	--	--	--	--
1.12756	-0.00867	0.8515	94.2117			--	--	--	--	--										--		--	--	--			--		--	--	--			--	--	--	--	--	--			--	--	--	--	--	--
1.12851	-0.00862	0.852	94.2766			--	--	--	--	--										--		--	--	--			--		--	--	--			--	--	--	--	--	--			--	--	--	--	--	--
1.12966	-0.00855	0.8525	94.3158			--	--	--	--	--										--		--	--	--			--		--	--	--			--	--	--	--	--	--			--	--	--	--	--	--
1.13071	-0.00848	0.853	94.3142			--	--	--	--	--										--		--	--	--			--		--	--	--			--	--	--	--	--	--			--	--	--	--	--	--
1.13131	-0.00843	0.8535	94.3091			--	--	--	--	--										--		--	--	--			--		--	--	--			--	--	--	--	--	--			--	--	--	--	--	--
1.13243	-0.00836	0.854	94.3164			--	--	--	--	--										--		--	--	--			--		--	--	--			--	--	--	--	--	--			--	--	--	--	--	--
1.13371	-0.0083	0.8545	94.3344			--	--	--	--	--										--		--	--	--			--		--	--	--			--	--	--	--	--	--			--	--	--	--	--	--
1.1343	-0.00823	0.855	94.3351			--	--	--	--	--										--		--	--	--			--		--	--	--			--	--	--	--	--	--			--	--	--	--	--	--
1.13541	-0.00817	0.8555	94.3344			--	--	--	--	--										--		--	--	--			--		--	--	--			--	--	--	--	--	--			--	--	--	--	--	--
1.13642	-0.00811	0.856	94.3321			--	--	--	--	--										--		--	--	--			--		--	--	--			--	--	--	--	--	--			--	--	--	--	--	--
1.13711	-0.00804	0.8565	94.3327			--	--	--	--	--										--		--	--	--			--		--	--	--			--	--	--	--	--	--			--	--	--	--	--	--
1.13853	-0.00797	0.857	94.3286			--	--	--	--	--										--		--	--	--			--		--	--	--			--	--	--	--	--	--			--	--	--	--	--	--
1.13948	-0.00791	0.8575	94.3182			--	--	--	--	--										--		--	--	--			--		--	--	--			--	--	--	--	--	--			--	--	--	--	--	--
1.1407	-0.00785	0.858	94.3339			--	--	--	--	--										--		--	--	--			--		--	--	--			--	--	--	--	--	--			--	--	--	--	--	--
1.1416	-0.00778	0.8585	94.3479			--	--	--	--	--										--		--	--	--			--		--	--	--			--	--	--	--	--	--			--	--	--	--	--	--
1.14223	-0.00772	0.859	94.3375			--	--	--	--	--										--		--	--	--			--		--	--	--			--	--	--	--	--	--			--	--	--	--	--	--
1.14362	-0.00766	0.8595	94.3265			--	--	--	--	--										--		--	--	--			--		--	--	--			--	--	--	--	--	--			--	--	--	--	--	--
1.14441	-0.00759	0.86	94.328			--	--	--	--	--										--		--	--	--			--		--	--	--			--	--	--	--	--	--			--	--	--	--	--	--
1.14518	-0.00752	0.8605	94.3318			--	--	--	--	--										--		--	--	--			--		--	--	--			--	--	--	--	--	--			--	--	--	--	--	--
1.14648	-0.00746	0.861	94.3362			--	--	--	--	--										--		--	--	--			--		--	--	--			--	--	--	--	--	--			--	--	--	--	--	--
1.14726	-0.00739	0.8615	94.3321			--	--	--	--	--										--		--	--	--			--		--	--	--			--	--	--	--	--	--			--	--	--	--	--	--
1.14856	-0.00733	0.862	94.3229			--	--	--	--	--										--		--	--	--			--		--	--	--			--	--	--	--	--	--			--	--	--	--	--	--
1.14948	-0.00726	0.8625	94.3331			--	--	--	--	--										--		--	--	--			--		--	--	--			--	--	--	--	--	--			--	--	--	--	--	--
1.15062	-0.00719	0.863	94.3419			--	--	--	--	--										--		--	--	--			--		--	--	--			--	--	--	--	--	--			--	--	--	--	--	--
1.15128	-0.00712	0.8635	94.3569			--	--	--	--	--										--		--	--	--			--		--	--	--			--	--	--	--	--	--			--	--	--	--	--	--
1.15272	-0.00705	0.864	94.321			--	--	--	--	--										--		--	--	--			--		--	--	--			--	--	--	--	--	--			--	--	--	--	--	--
1.15355	-0.00698	0.8645	94.3489			--	--	--	--	--										--		--	--	--			--		--	--	--			--	--	--	--	--	--			--	--	--	--	--	--
1.15452	-0.00691	0.865	94.3276			--	--	--	--	--										--		--	--	--			--		--	--	--			--	--	--	--	--	--			--	--	--	--	--	--
1.15548	-0.00684	0.8655	94.3241			--	--	--	--	--										--		--	--	--			--		--	--	--			--	--	--	--	--	--			--	--	--	--	--	--
1.15653	-0.00677	0.866	94.3336			--	--	--	--	--										--		--	--	--			--		--	--	--			--	--	--	--	--	--			--	--	--	--	--	--
1.15777	-0.0067	0.8665	94.3364			--	--	--	--	--										--		--	--	--			--		--	--	--			--	--	--	--	--	--			--	--	--	--	--	--
1.15855	-0.00663	0.867	94.3515			--	--	--	--	--										--		--	--	--			--		--	--	--			--	--	--	--	--	--			--	--	--	--	--	--
1.15927	-0.00657	0.8675	94.3389			--	--	--	--	--										--		--	--	--			--		--	--	--			--	--	--	--	--	--			--	--	--	--	--	--
1.16046	-0.0065	0.868	94.3473			--	--	--	--	--										--		--	--	--			--		--	--	--			--	--	--	--	--	--			--	--	--	--	--	--
1.16127	-0.00644	0.8685	94.3375			--	--	--	--	--										--		--	--	--			--		--	--	--			--	--	--	--	--	--			--	--	--	--	--	--
1.16244	-0.00636	0.869	94.3206			--	--	--	--	--										--		--	--	--			--		--	--	--			--	--	--	--	--	--			--	--	--	--	--	--
1.16339	-0.0063	0.8695	94.3262			--	--	--	--	--										--		--	--	--			--		--	--	--			--	--	--	--	--	--			--	--	--	--	--	--
1.16436	-0.00622	0.87	94.3337			--	--	--	--	--										--		--	--	--			--		--	--	--			--	--	--	--	--	--			--	--	--	--	--	--
1.16562	-0.00615	0.8705	94.3425			--	--	--	--	--										--		--	--	--			--		--	--	--			--	--	--	--	--	--			--	--	--	--	--	--
1.16652	-0.00609	0.871	94.3347			--	--	--	--	--										--		--	--	--			--		--	--	--			--	--	--	--	--	--			--	--	--	--	--	--
1.16778	-0.00601	0.8715	94.3587			--	--	--	--	--										--		--	--	--			--		--	--	--			--	--	--	--	--	--			--	--	--	--	--	--
1.16848	-0.00594	0.872	94.3553			--	--	--	--	--										--		--	--	--			--		--	--	--			--	--	--	--	--	--			--	--	--	--	--	--
1.16945	-0.00587	0.8725	94.3333			--	--	--	--	--										--		--	--	--			--		--	--	--			--	--	--	--	--	--			--	--	--	--	--	--
1.17049	-0.00579	0.873	94.3412			--	--	--	--	--										--		--	--	--			--		--	--	--			--	--	--	--	--	--			--	--	--	--	--	--
1.17118	-0.00571	0.8735	94.3458			--	--	--	--	--										--		--	--	--			--		--	--	--			--	--	--	--	--	--			--	--	--	--	--	--
1.17296	-0.00564	0.874	94.3482			--	--	--	--	--										--		--	--	--			--		--	--	--			--	--	--	--	--	--			--	--	--	--	--	--
1.17326	-0.00557	0.8745	94.3389			--	--	--	--	--										--		--	--	--			--		--	--	--			--	--	--	--	--	--			--	--	--	--	--	--
1.17459	-0.0055	0.875	94.359			--	--	--	--	--										--		--	--	--			--		--	--	--			--	--	--	--	--	--			--	--	--	--	--	--
1.17538	-0.00543	0.8755	94.3528			--	--	--	--	--										--		--	--	--			--		--	--	--			--	--	--	--	--	--			--	--	--	--	--	--
1.1765	-0.00536	0.876	94.3598			--	--	--	--	--										--		--	--	--			--		--	--	--			--	--	--	--	--	--			--	--	--	--	--	--
1.17723	-0.00529	0.8765	94.3447			--	--	--	--	--										--		--	--	--			--		--	--	--			--	--	--	--	--	--			--	--	--	--	--	--
1.17858	-0.00521	0.877	94.3355			--	--	--	--	--										--		--	--	--			--		--	--	--			--	--	--	--	--	--			--	--	--	--	--	--
1.17957	-0.00514	0.8775	94.3278			--	--	--	--	--										--		--	--	--			--		--	--	--			--	--	--	--	--	--			--	--	--	--	--	--
1.18037	-0.00506	0.878	94.3438			--	--	--	--	--										--		--	--	--			--		--	--	--			--	--	--	--	--	--			--	--	--	--	--	--
1.18151	-0.00499	0.8785	94.3403			--	--	--	--	--										--		--	--	--			--		--	--	--			--	--	--	--	--	--			--	--	--	--	--	--
1.18232	-0.00491	0.879	94.3447			--	--	--	--	--										--		--	--	--			--		--	--	--			--	--	--	--	--	--			--	--	--	--	--	--
1.18353	-0.00483	0.8795	94.3578			--	--	--	--	--										--		--	--	--			--		--	--	--			--	--	--	--	--	--			--	--	--	--	--	--
1.1843	-0.00476	0.88	94.3501			--	--	--	--	--										--		--	--	--			--		--	--	--			--	--	--	--	--	--			--	--	--	--	--	--
1.18518	-0.00467	0.8805	94.3514			--	--	--	--	--										--		--	--	--			--		--	--	--			--	--	--	--	--	--			--	--	--	--	--	--
1.18689	-0.00459	0.881	94.3383			--	--	--	--	--										--		--	--	--			--		--	--	--			--	--	--	--	--	--			--	--	--	--	--	--
1.1876	-0.00449	0.8815	94.3438			--	--	--	--	--										--		--	--	--			--		--	--	--			--	--	--	--	--	--			--	--	--	--	--	--
1.18848	-0.00442	0.882	94.3463			--	--	--	--	--										--		--	--	--			--		--	--	--			--	--	--	--	--	--			--	--	--	--	--	--
1.18975	-0.00433	0.8825	94.3586			--	--	--	--	--										--		--	--	--			--		--	--	--			--	--	--	--	--	--			--	--	--	--	--	--
1.19053	-0.00426	0.883	94.3806			--	--	--	--	--										--		--	--	--			--		--	--	--			--	--	--	--	--	--			--	--	--	--	--	--
1.19149	-0.00417	0.8835	94.3778			--	--	--	--	--										--		--	--	--			--		--	--	--			--	--	--	--	--	--			--	--	--	--	--	--
1.19258	-0.0041	0.884	94.3697			--	--	--	--	--										--		--	--	--			--		--	--	--			--	--	--	--	--	--			--	--	--	--	--	--
1.19363	-0.00402	0.8845	94.3628			--	--	--	--	--										--		--	--	--			--		--	--	--			--	--	--	--	--	--			--	--	--	--	--	--
1.1946	-0.00393	0.885	94.3456			--	--	--	--	--										--		--	--	--			--		--	--	--			--	--	--	--	--	--			--	--	--	--	--	--
1.19574	-0.00385	0.8855	94.3445			--	--	--	--	--										--		--	--	--			--		--	--	--			--	--	--	--	--	--			--	--	--	--	--	--
1.19682	-0.00377	0.886	94.3554			--	--	--	--	--										--		--	--	--			--		--	--	--			--	--	--	--	--	--			--	--	--	--	--	--
1.1976	-0.00369	0.8865	94.359			--	--	--	--	--										--		--	--	--			--		--	--	--			--	--	--	--	--	--			--	--	--	--	--	--
1.19854	-0.0036	0.887	94.3673			--	--	--	--	--										--		--	--	--			--		--	--	--			--	--	--	--	--	--			--	--	--	--	--	--
1.19945	-0.00352	0.8875	94.3715			--	--	--	--	--										--		--	--	--			--		--	--	--			--	--	--	--	--	--			--	--	--	--	--	--
1.20057	-0.00343	0.888	94.3583			--	--	--	--	--										--		--	--	--			--		--	--	--			--	--	--	--	--	--			--	--	--	--	--	--
1.20168	-0.00335	0.8885	94.3731			--	--	--	--	--										--		--	--	--			--		--	--	--			--	--	--	--	--	--			--	--	--	--	--	--
1.20227	-0.00325	0.889	94.3423			--	--	--	--	--										--		--	--	--			--		--	--	--			--	--	--	--	--	--			--	--	--	--	--	--
1.20345	-0.00317	0.8895	94.3323			--	--	--	--	--										--		--	--	--			--		--	--	--			--	--	--	--	--	--			--	--	--	--	--	--
1.20445	-0.00308	0.89	94.3453			--	--	--	--	--										--		--	--	--			--		--	--	--			--	--	--	--	--	--			--	--	--	--	--	--
1.20594	-0.00299	0.8905	94.3593			--	--	--	--	--										--		--	--	--			--		--	--	--			--	--	--	--	--	--			--	--	--	--	--	--
1.20679	-0.0029	0.891	94.3511			--	--	--	--	--										--		--	--	--			--		--	--	--			--	--	--	--	--	--			--	--	--	--	--	--
1.20744	-0.0028	0.8915	94.3618			--	--	--	--	--										--		--	--	--			--		--	--	--			--	--	--	--	--	--			--	--	--	--	--	--
1.20859	-0.00271	0.892	94.3722			--	--	--	--	--										--		--	--	--			--		--	--	--			--	--	--	--	--	--			--	--	--	--	--	--
1.20911	-0.00261	0.8925	94.3623			--	--	--	--	--										--		--	--	--			--		--	--	--			--	--	--	--	--	--			--	--	--	--	--	--
1.21055	-0.00251	0.893	94.3675			--	--	--	--	--										--		--	--	--			--		--	--	--			--	--	--	--	--	--			--	--	--	--	--	--
1.21157	-0.00241	0.8935	94.3431			--	--	--	--	--										--		--	--	--			--		--	--	--			--	--	--	--	--	--			--	--	--	--	--	--
1.2122	-0.00231	0.894	94.3441			--	--	--	--	--										--		--	--	--			--		--	--	--			--	--	--	--	--	--			--	--	--	--	--	--
1.21345	-0.0022	0.8945	94.3328			--	--	--	--	--										--		--	--	--			--		--	--	--			--	--	--	--	--	--			--	--	--	--	--	--
1.21436	-0.0021	0.895	94.3437			--	--	--	--	--										--		--	--	--			--		--	--	--			--	--	--	--	--	--			--	--	--	--	--	--
1.21554	-0.00197	0.8955	94.3581			--	--	--	--	--										--		--	--	--			--		--	--	--			--	--	--	--	--	--			--	--	--	--	--	--
1.21653	-0.00187	0.896	94.3546			--	--	--	--	--										--		--	--	--			--		--	--	--			--	--	--	--	--	--			--	--	--	--	--	--
1.21781	-0.00176	0.8965	94.3634			--	--	--	--	--										--		--	--	--			--		--	--	--			--	--	--	--	--	--			--	--	--	--	--	--
1.21859	-0.00165	0.897	94.3391			--	--	--	--	--										--		--	--	--			--		--	--	--			--	--	--	--	--	--			--	--	--	--	--	--
1.21933	-0.00153	0.8975	94.3495			--	--	--	--	--										--		--	--	--			--		--	--	--			--	--	--	--	--	--			--	--	--	--	--	--
1.22065	-0.00141	0.898	94.3517			--	--	--	--	--										--		--	--	--			--		--	--	--			--	--	--	--	--	--			--	--	--	--	--	--
1.22128	-0.00129	0.8985	94.3506			--	--	--	--	--										--		--	--	--			--		--	--	--			--	--	--	--	--	--			--	--	--	--	--	--
1.22248	-0.00116	0.899	94.3582			--	--	--	--	--										--		--	--	--			--		--	--	--			--	--	--	--	--	--			--	--	--	--	--	--
1.2238	-0.00104	0.8995	94.3518			--	--	--	--	--										--		--	--	--			--		--	--	--			--	--	--	--	--	--			--	--	--	--	--	--
1.22419	-0.000910137	0.9	94.3891			--	--	--	--	--										--		--	--	--			--		--	--	--			--	--	--	--	--	--			--	--	--	--	--	--
1.22541	-0.00077832	0.9005	94.3771			--	--	--	--	--										--		--	--	--			--		--	--	--			--	--	--	--	--	--			--	--	--	--	--	--
1.22635	-0.000634213	0.901	94.3387			--	--	--	--	--										--		--	--	--			--		--	--	--			--	--	--	--	--	--			--	--	--	--	--	--
1.2278	-0.000501937	0.9015	94.3645			--	--	--	--	--										--		--	--	--			--		--	--	--			--	--	--	--	--	--			--	--	--	--	--	--
1.22866	-0.000355983	0.902	94.3522			--	--	--	--	--										--		--	--	--			--		--	--	--			--	--	--	--	--	--			--	--	--	--	--	--
1.22982	-0.000209157	0.9025	94.3485			--	--	--	--	--										--		--	--	--			--		--	--	--			--	--	--	--	--	--			--	--	--	--	--	--
1.23061	-5.99713e-05	0.903	94.3628			--	--	--	--	--										--		--	--	--			--		--	--	--			--	--	--	--	--	--			--	--	--	--	--	--
1.23144	8.92412e-05	0.9035	94.3648			--	--	--	--	--										--		--	--	--			--		--	--	--			--	--	--	--	--	--			--	--	--	--	--	--
1.2326	0.000251804	0.904	94.3756			--	--	--	--	--										--		--	--	--			--		--	--	--			--	--	--	--	--	--			--	--	--	--	--	--
1.23338	0.000411358	0.9045	94.3778			--	--	--	--	--										--		--	--	--			--		--	--	--			--	--	--	--	--	--			--	--	--	--	--	--
1.23459	0.0005776	0.905	94.355			--	--	--	--	--										--		--	--	--			--		--	--	--			--	--	--	--	--	--			--	--	--	--	--	--
1.23527	0.000747732	0.9055	94.3719			--	--	--	--	--										--		--	--	--			--		--	--	--			--	--	--	--	--	--			--	--	--	--	--	--
1.23685	0.000924955	0.906	94.3379			--	--	--	--	--										--		--	--	--			--		--	--	--			--	--	--	--	--	--			--	--	--	--	--	--
1.23749	0.0011	0.9065	94.3702			--	--	--	--	--										--		--	--	--			--		--	--	--			--	--	--	--	--	--			--	--	--	--	--	--
1.23871	0.00128	0.907	94.3654			--	--	--	--	--										--		--	--	--			--		--	--	--			--	--	--	--	--	--			--	--	--	--	--	--
1.23955	0.00148	0.9075	94.3858			--	--	--	--	--										--		--	--	--			--		--	--	--			--	--	--	--	--	--			--	--	--	--	--	--
1.24049	0.00167	0.908	94.3748			--	--	--	--	--										--		--	--	--			--		--	--	--			--	--	--	--	--	--			--	--	--	--	--	--
1.24142	0.00187	0.9085	94.3798			--	--	--	--	--										--		--	--	--			--		--	--	--			--	--	--	--	--	--			--	--	--	--	--	--
1.2427	0.00209	0.909	94.3553			--	--	--	--	--										--		--	--	--			--		--	--	--			--	--	--	--	--	--			--	--	--	--	--	--
1.24346	0.00229	0.9095	94.3563			--	--	--	--	--										--		--	--	--			--		--	--	--			--	--	--	--	--	--			--	--	--	--	--	--
1.24448	0.00251	0.91	94.3493			--	--	--	--	--										--		--	--	--			--		--	--	--			--	--	--	--	--	--			--	--	--	--	--	--
1.24541	0.00274	0.9105	94.3537			--	--	--	--	--										--		--	--	--			--		--	--	--			--	--	--	--	--	--			--	--	--	--	--	--
1.24649	0.00296	0.911	94.3811			--	--	--	--	--										--		--	--	--			--		--	--	--			--	--	--	--	--	--			--	--	--	--	--	--
1.24737	0.00321	0.9115	94.3648			--	--	--	--	--										--		--	--	--			--		--	--	--			--	--	--	--	--	--			--	--	--	--	--	--
1.24822	0.00345	0.912	94.3782			--	--	--	--	--										--		--	--	--			--		--	--	--			--	--	--	--	--	--			--	--	--	--	--	--
1.24968	0.0037	0.9125	94.3681			--	--	--	--	--										--		--	--	--			--		--	--	--			--	--	--	--	--	--			--	--	--	--	--	--
1.25046	0.00397	0.913	94.3801			--	--	--	--	--										--		--	--	--			--		--	--	--			--	--	--	--	--	--			--	--	--	--	--	--
1.25152	0.00423	0.9135	94.3687			--	--	--	--	--										--		--	--	--			--		--	--	--			--	--	--	--	--	--			--	--	--	--	--	--
1.25264	0.00451	0.914	94.3584			--	--	--	--	--										--		--	--	--			--		--	--	--			--	--	--	--	--	--			--	--	--	--	--	--
1.25364	0.0048	0.9145	94.356			--	--	--	--	--										--		--	--	--			--		--	--	--			--	--	--	--	--	--			--	--	--	--	--	--
1.25462	0.00509	0.915	94.3709			--	--	--	--	--										--		--	--	--			--		--	--	--			--	--	--	--	--	--			--	--	--	--	--	--
1.25572	0.0054	0.9155	94.3775			--	--	--	--	--										--		--	--	--			--		--	--	--			--	--	--	--	--	--			--	--	--	--	--	--
1.25643	0.00571	0.916	94.3776			--	--	--	--	--										--		--	--	--			--		--	--	--			--	--	--	--	--	--			--	--	--	--	--	--
1.25757	0.00602	0.9165	94.3834			--	--	--	--	--										--		--	--	--			--		--	--	--			--	--	--	--	--	--			--	--	--	--	--	--
1.25898	0.00636	0.917	94.3716			--	--	--	--	--										--		--	--	--			--		--	--	--			--	--	--	--	--	--			--	--	--	--	--	--
1.25956	0.0067	0.9175	94.3752			--	--	--	--	--										--		--	--	--			--		--	--	--			--	--	--	--	--	--			--	--	--	--	--	--
1.26081	0.00706	0.918	94.3599			--	--	--	--	--										--		--	--	--			--		--	--	--			--	--	--	--	--	--			--	--	--	--	--	--
1.26156	0.00743	0.9185	94.3657			--	--	--	--	--										--		--	--	--			--		--	--	--			--	--	--	--	--	--			--	--	--	--	--	--
1.2627	0.0078	0.919	94.3857			--	--	--	--	--										--		--	--	--			--		--	--	--			--	--	--	--	--	--			--	--	--	--	--	--
1.264	0.00818	0.9195	94.3896			--	--	--	--	--										--		--	--	--			--		--	--	--			--	--	--	--	--	--			--	--	--	--	--	--
1.26469	0.00858	0.92	94.3826			--	--	--	--	--										--		--	--	--			--		--	--	--			--	--	--	--	--	--			--	--	--	--	--	--
1.26557	0.00899	0.9205	94.3791			--	--	--	--	--										--		--	--	--			--		--	--	--			--	--	--	--	--	--			--	--	--	--	--	--
1.26649	0.00942	0.921	94.3885			--	--	--	--	--										--		--	--	--			--		--	--	--			--	--	--	--	--	--			--	--	--	--	--	--
1.26751	0.00985	0.9215	94.3558			--	--	--	--	--										--		--	--	--			--		--	--	--			--	--	--	--	--	--			--	--	--	--	--	--
1.26851	0.01033	0.922	94.3735			--	--	--	--	--										--		--	--	--			--		--	--	--			--	--	--	--	--	--			--	--	--	--	--	--
1.26952	0.01085	0.9225	94.3813			--	--	--	--	--										--		--	--	--			--		--	--	--			--	--	--	--	--	--			--	--	--	--	--	--
1.27093	0.01132	0.923	94.3749			--	--	--	--	--										--		--	--	--			--		--	--	--			--	--	--	--	--	--			--	--	--	--	--	--
1.27187	0.01182	0.9235	94.3776			--	--	--	--	--										--		--	--	--			--		--	--	--			--	--	--	--	--	--			--	--	--	--	--	--
1.27251	0.01233	0.924	94.3706			--	--	--	--	--										--		--	--	--			--		--	--	--			--	--	--	--	--	--			--	--	--	--	--	--
1.27361	0.01285	0.9245	94.3838			--	--	--	--	--										--		--	--	--			--		--	--	--			--	--	--	--	--	--			--	--	--	--	--	--
1.27439	0.0134	0.925	94.3574			--	--	--	--	--										--		--	--	--			--		--	--	--			--	--	--	--	--	--			--	--	--	--	--	--
1.27548	0.01394	0.9255	94.3721			--	--	--	--	--										--		--	--	--			--		--	--	--			--	--	--	--	--	--			--	--	--	--	--	--
1.27658	0.01451	0.926	94.3757			--	--	--	--	--										--		--	--	--			--		--	--	--			--	--	--	--	--	--			--	--	--	--	--	--
1.27748	0.01511	0.9265	94.3836			--	--	--	--	--										--		--	--	--			--		--	--	--			--	--	--	--	--	--			--	--	--	--	--	--
1.27833	0.01571	0.927	94.3643			--	--	--	--	--										--		--	--	--			--		--	--	--			--	--	--	--	--	--			--	--	--	--	--	--
1.27971	0.01634	0.9275	94.3703			--	--	--	--	--										--		--	--	--			--		--	--	--			--	--	--	--	--	--			--	--	--	--	--	--
1.28085	0.01698	0.928	94.384			--	--	--	--	--										--		--	--	--			--		--	--	--			--	--	--	--	--	--			--	--	--	--	--	--
1.28132	0.01763	0.9285	94.3844			--	--	--	--	--										--		--	--	--			--		--	--	--			--	--	--	--	--	--			--	--	--	--	--	--
1.28266	0.01831	0.929	94.3754			--	--	--	--	--										--		--	--	--			--		--	--	--			--	--	--	--	--	--			--	--	--	--	--	--
1.28337	0.019	0.9295	94.3594			--	--	--	--	--										--		--	--	--			--		--	--	--			--	--	--	--	--	--			--	--	--	--	--	--
1.28457	0.01972	0.93	94.3602			--	--	--	--	--										--		--	--	--			--		--	--	--			--	--	--	--	--	--			--	--	--	--	--	--
1.28582	0.02047	0.9305	94.363			--	--	--	--	--										--		--	--	--			--		--	--	--			--	--	--	--	--	--			--	--	--	--	--	--
1.28655	0.02123	0.931	94.388			--	--	--	--	--										--		--	--	--			--		--	--	--			--	--	--	--	--	--			--	--	--	--	--	--
1.28775	0.02203	0.9315	94.4031			--	--	--	--	--										--		--	--	--			--		--	--	--			--	--	--	--	--	--			--	--	--	--	--	--
1.28859	0.02282	0.932	94.3881			--	--	--	--	--										--		--	--	--			--		--	--	--			--	--	--	--	--	--			--	--	--	--	--	--
1.28945	0.02364	0.9325	94.4002			--	--	--	--	--										--		--	--	--			--		--	--	--			--	--	--	--	--	--			--	--	--	--	--	--
1.29068	0.02453	0.933	94.3789			--	--	--	--	--										--		--	--	--			--		--	--	--			--	--	--	--	--	--			--	--	--	--	--	--
1.2917	0.0254	0.9335	94.3707			--	--	--	--	--										--		--	--	--			--		--	--	--			--	--	--	--	--	--			--	--	--	--	--	--
1.29279	0.02632	0.934	94.3635			--	--	--	--	--										--		--	--	--			--		--	--	--			--	--	--	--	--	--			--	--	--	--	--	--
1.29366	0.02727	0.9345	94.3456			--	--	--	--	--										--		--	--	--			--		--	--	--			--	--	--	--	--	--			--	--	--	--	--	--
1.2946	0.02822	0.935	94.3989			--	--	--	--	--										--		--	--	--			--		--	--	--			--	--	--	--	--	--			--	--	--	--	--	--
1.29577	0.02921	0.9355	94.371			--	--	--	--	--										--		--	--	--			--		--	--	--			--	--	--	--	--	--			--	--	--	--	--	--
1.29679	0.03023	0.936	94.385			--	--	--	--	--										--		--	--	--			--		--	--	--			--	--	--	--	--	--			--	--	--	--	--	--
1.29767	0.03129	0.9365	94.3773			--	--	--	--	--										--		--	--	--			--		--	--	--			--	--	--	--	--	--			--	--	--	--	--	--
1.29867	0.03239	0.937	94.3624			--	--	--	--	--										--		--	--	--			--		--	--	--			--	--	--	--	--	--			--	--	--	--	--	--
1.29962	0.03351	0.9375	94.3533			--	--	--	--	--										--		--	--	--			--		--	--	--			--	--	--	--	--	--			--	--	--	--	--	--
1.3005	0.03468	0.938	94.3517			--	--	--	--	--										--		--	--	--			--		--	--	--			--	--	--	--	--	--			--	--	--	--	--	--
1.3018	0.03586	0.9385	94.3555			--	--	--	--	--										--		--	--	--			--		--	--	--			--	--	--	--	--	--			--	--	--	--	--	--
1.30253	0.03709	0.939	94.3916			--	--	--	--	--										--		--	--	--			--		--	--	--			--	--	--	--	--	--			--	--	--	--	--	--
1.30375	0.03839	0.9395	94.3506			--	--	--	--	--										--		--	--	--			--		--	--	--			--	--	--	--	--	--			--	--	--	--	--	--
1.30497	0.03972	0.94	94.4004			--	--	--	--	--										--		--	--	--			--		--	--	--			--	--	--	--	--	--			--	--	--	--	--	--
1.30545	0.04108	0.9405	94.3702			--	--	--	--	--										--		--	--	--			--		--	--	--			--	--	--	--	--	--			--	--	--	--	--	--
1.30664	0.04254	0.941	94.3843			--	--	--	--	--										--		--	--	--			--		--	--	--			--	--	--	--	--	--			--	--	--	--	--	--
1.30777	0.04403	0.9415	94.3493			--	--	--	--	--										--		--	--	--			--		--	--	--			--	--	--	--	--	--			--	--	--	--	--	--
1.30824	0.0456	0.942	94.3682			--	--	--	--	--										--		--	--	--			--		--	--	--			--	--	--	--	--	--			--	--	--	--	--	--
1.30948	0.04728	0.9425	94.3557			--	--	--	--	--										--		--	--	--			--		--	--	--			--	--	--	--	--	--			--	--	--	--	--	--
1.31052	0.04905	0.943	94.3835			--	--	--	--	--										--		--	--	--			--		--	--	--			--	--	--	--	--	--			--	--	--	--	--	--
1.31173	0.05099	0.9435	94.3948			--	--	--	--	--										--		--	--	--			--		--	--	--			--	--	--	--	--	--			--	--	--	--	--	--
1.31298	0.0531	0.944	94.3777			--	--	--	--	--										--		--	--	--			--		--	--	--			--	--	--	--	--	--			--	--	--	--	--	--
1.31347	0.05543	0.9445	94.3901			--	--	--	--	--										--		--	--	--			--		--	--	--			--	--	--	--	--	--			--	--	--	--	--	--
1.31497	0.05808	0.945	94.3564			--	--	--	--	--										--		--	--	--			--		--	--	--			--	--	--	--	--	--			--	--	--	--	--	--
1.31564	0.06115	0.9455	94.3891			--	--	--	--	--										--		--	--	--			--		--	--	--			--	--	--	--	--	--			--	--	--	--	--	--
1.31654	0.06479	0.946	94.3768			--	--	--	--	--										--		--	--	--			--		--	--	--			--	--	--	--	--	--			--	--	--	--	--	--
1.31775	0.0692	0.9465	94.3779			--	--	--	--	--										--		--	--	--			--		--	--	--			--	--	--	--	--	--			--	--	--	--	--	--
1.31853	0.07457	0.947	94.3844			--	--	--	--	--										--		--	--	--			--		--	--	--			--	--	--	--	--	--			--	--	--	--	--	--
1.31969	0.0813	0.9475	94.3752			--	--	--	--	--										--		--	--	--			--		--	--	--			--	--	--	--	--	--			--	--	--	--	--	--
1.32049	0.08969	0.948	94.365			--	--	--	--	--										--		--	--	--			--		--	--	--			--	--	--	--	--	--			--	--	--	--	--	--
1.3216	0.10026	0.9485	94.3636			--	--	--	--	--										--		--	--	--			--		--	--	--			--	--	--	--	--	--			--	--	--	--	--	--
1.32227	0.11456	0.949	94.3882			--	--	--	--	--										--		--	--	--			--		--	--	--			--	--	--	--	--	--			--	--	--	--	--	--
1.32389	0.13253	0.9495	94.3681			--	--	--	--	--										--		--	--	--			--		--	--	--			--	--	--	--	--	--			--	--	--	--	--	--
1.32447	0.15407	0.95	94.3543			--	--	--	--	--										--		--	--	--			--		--	--	--			--	--	--	--	--	--			--	--	--	--	--	--
1.32579	0.18069	0.9505	94.3946			--	--	--	--	--										--		--	--	--			--		--	--	--			--	--	--	--	--	--			--	--	--	--	--	--
1.32678	0.21311	0.951	94.361			--	--	--	--	--										--		--	--	--			--		--	--	--			--	--	--	--	--	--			--	--	--	--	--	--
1.32758	0.25211	0.9515	94.359			--	--	--	--	--										--		--	--	--			--		--	--	--			--	--	--	--	--	--			--	--	--	--	--	--
1.32864	0.29812	0.952	94.4058			--	--	--	--	--										--		--	--	--			--		--	--	--			--	--	--	--	--	--			--	--	--	--	--	--
1.32984	0.35129	0.9525	94.3745			--	--	--	--	--										--		--	--	--			--		--	--	--			--	--	--	--	--	--			--	--	--	--	--	--
1.33034	0.41182	0.953	94.3569			--	--	--	--	--										--		--	--	--			--		--	--	--			--	--	--	--	--	--			--	--	--	--	--	--
1.33177	0.47883	0.9535	94.3792			--	--	--	--	--										--		--	--	--			--		--	--	--			--	--	--	--	--	--			--	--	--	--	--	--
1.33261	0.55178	0.954	94.3492			--	--	--	--	--										--		--	--	--			--		--	--	--			--	--	--	--	--	--			--	--	--	--	--	--
1.33372	0.62965	0.9545	94.354			--	--	--	--	--										--		--	--	--			--		--	--	--			--	--	--	--	--	--			--	--	--	--	--	--
1.3348	0.71133	0.955	94.3523			--	--	--	--	--										--		--	--	--			--		--	--	--			--	--	--	--	--	--			--	--	--	--	--	--
1.33566	0.79599	0.9555	94.382			--	--	--	--	--										--		--	--	--			--		--	--	--			--	--	--	--	--	--			--	--	--	--	--	--
1.33662	0.8824	0.956	94.3988			--	--	--	--	--										--		--	--	--			--		--	--	--			--	--	--	--	--	--			--	--	--	--	--	--
1.33758	0.96952	0.9565	94.3599			--	--	--	--	--										--		--	--	--			--		--	--	--			--	--	--	--	--	--			--	--	--	--	--	--
1.33866	1.057	0.957	94.3724			--	--	--	--	--										--		--	--	--			--		--	--	--			--	--	--	--	--	--			--	--	--	--	--	--
1.3398	1.1536	0.9575	94.3314			--	--	--	--	--										--		--	--	--			--		--	--	--			--	--	--	--	--	--			--	--	--	--	--	--
1.34079	1.23916	0.958	94.343			--	--	--	--	--										--		--	--	--			--		--	--	--			--	--	--	--	--	--			--	--	--	--	--	--
1.34172	1.32391	0.9585	94.3259			--	--	--	--	--										--		--	--	--			--		--	--	--			--	--	--	--	--	--			--	--	--	--	--	--
1.34243	1.40696	0.959	94.3753			--	--	--	--	--										--		--	--	--			--		--	--	--			--	--	--	--	--	--			--	--	--	--	--	--
1.34388	1.48921	0.9595	94.2638			--	--	--	--	--										--		--	--	--			--		--	--	--			--	--	--	--	--	--			--	--	--	--	--	--
1.34496	1.5696	0.96	94.2976			--	--	--	--	--										--		--	--	--			--		--	--	--			--	--	--	--	--	--			--	--	--	--	--	--
1.34611	1.64804	0.9605	94.3522			--	--	--	--	--										--		--	--	--			--		--	--	--			--	--	--	--	--	--			--	--	--	--	--	--
1.34696	1.72514	0.961	94.411			--	--	--	--	--										--		--	--	--			--		--	--	--			--	--	--	--	--	--			--	--	--	--	--	--
1.34791	1.80104	0.9615	94.5047			--	--	--	--	--										--		--	--	--			--		--	--	--			--	--	--	--	--	--			--	--	--	--	--	--
1.34878	1.87559	0.962	94.3601			--	--	--	--	--										--		--	--	--			--		--	--	--			--	--	--	--	--	--			--	--	--	--	--	--
1.3496	1.94944	0.9625	94.4071			--	--	--	--	--										--		--	--	--			--		--	--	--			--	--	--	--	--	--			--	--	--	--	--	--
1.35102	2.02139	0.963	94.3561			--	--	--	--	--										--		--	--	--			--		--	--	--			--	--	--	--	--	--			--	--	--	--	--	--
1.35189	2.09263	0.9635	94.2707			--	--	--	--	--										--		--	--	--			--		--	--	--			--	--	--	--	--	--			--	--	--	--	--	--
1.35296	2.16242	0.964	94.2752			--	--	--	--	--										--		--	--	--			--		--	--	--			--	--	--	--	--	--			--	--	--	--	--	--
1.35369	2.23095	0.9645	94.337			--	--	--	--	--										--		--	--	--			--		--	--	--			--	--	--	--	--	--			--	--	--	--	--	--
1.35457	2.29941	0.965	94.3634			--	--	--	--	--										--		--	--	--			--		--	--	--			--	--	--	--	--	--			--	--	--	--	--	--
1.35544	2.36621	0.9655	94.3848			--	--	--	--	--										--		--	--	--			--		--	--	--			--	--	--	--	--	--			--	--	--	--	--	--
1.35682	2.43224	0.966	94.3911			--	--	--	--	--										--		--	--	--			--		--	--	--			--	--	--	--	--	--			--	--	--	--	--	--
1.35785	2.49737	0.9665	94.4813			--	--	--	--	--										--		--	--	--			--		--	--	--			--	--	--	--	--	--			--	--	--	--	--	--
1.35851	2.5607	0.967	94.4213			--	--	--	--	--										--		--	--	--			--		--	--	--			--	--	--	--	--	--			--	--	--	--	--	--
1.35978	2.62298	0.9675	94.4073			--	--	--	--	--										--		--	--	--			--		--	--	--			--	--	--	--	--	--			--	--	--	--	--	--
1.36061	2.68464	0.968	94.3331			--	--	--	--	--										--		--	--	--			--		--	--	--			--	--	--	--	--	--			--	--	--	--	--	--
1.36179	2.74444	0.9685	94.3596			--	--	--	--	--										--		--	--	--			--		--	--	--			--	--	--	--	--	--			--	--	--	--	--	--
1.36312	2.80404	0.969	94.3501			--	--	--	--	--										--		--	--	--			--		--	--	--			--	--	--	--	--	--			--	--	--	--	--	--
1.36369	2.86147	0.9695	94.3625			--	--	--	--	--										--		--	--	--			--		--	--	--			--	--	--	--	--	--			--	--	--	--	--	--
1.36456	2.91741	0.97	94.3402			--	--	--	--	--										--		--	--	--			--		--	--	--			--	--	--	--	--	--			--	--	--	--	--	--
1.36616	2.97196	0.9705	94.3811			--	--	--	--	--										--		--	--	--			--		--	--	--			--	--	--	--	--	--			--	--	--	--	--	--
1.36664	3.02482	0.971	94.3847			--	--	--	--	--										--		--	--	--			--		--	--	--			--	--	--	--	--	--			--	--	--	--	--	--
1.36764	3.0769	0.9715	94.3934			--	--	--	--	--										--		--	--	--			--		--	--	--			--	--	--	--	--	--			--	--	--	--	--	--
1.36869	3.12747	0.972	94.3852			--	--	--	--	--										--		--	--	--			--		--	--	--			--	--	--	--	--	--			--	--	--	--	--	--
1.36957	3.17618	0.9725	94.3451			--	--	--	--	--										--		--	--	--			--		--	--	--			--	--	--	--	--	--			--	--	--	--	--	--
1.37079	3.22391	0.973	94.3793			--	--	--	--	--										--		--	--	--			--		--	--	--			--	--	--	--	--	--			--	--	--	--	--	--
1.37162	3.26955	0.9735	94.3911			--	--	--	--	--										--		--	--	--			--		--	--	--			--	--	--	--	--	--			--	--	--	--	--	--
1.37294	3.31374	0.974	94.3551			--	--	--	--	--										--		--	--	--			--		--	--	--			--	--	--	--	--	--			--	--	--	--	--	--
1.37384	3.35726	0.9745	94.323			--	--	--	--	--										--		--	--	--			--		--	--	--			--	--	--	--	--	--			--	--	--	--	--	--
1.37462	3.39908	0.975	94.3188			--	--	--	--	--										--		--	--	--			--		--	--	--			--	--	--	--	--	--			--	--	--	--	--	--
1.37574	3.43992	0.9755	94.4392			--	--	--	--	--										--		--	--	--			--		--	--	--			--	--	--	--	--	--			--	--	--	--	--	--
1.37653	3.47946	0.976	94.4178			--	--	--	--	--										--		--	--	--			--		--	--	--			--	--	--	--	--	--			--	--	--	--	--	--
1.378	3.51716	0.9765	94.3887			--	--	--	--	--										--		--	--	--			--		--	--	--			--	--	--	--	--	--			--	--	--	--	--	--
1.37878	3.55378	0.977	94.3738			--	--	--	--	--										--		--	--	--			--		--	--	--			--	--	--	--	--	--			--	--	--	--	--	--
1.37985	3.58974	0.9775	94.4075			--	--	--	--	--										--		--	--	--			--		--	--	--			--	--	--	--	--	--			--	--	--	--	--	--
1.38109	3.62416	0.978	94.3586			--	--	--	--	--										--		--	--	--			--		--	--	--			--	--	--	--	--	--			--	--	--	--	--	--
1.38185	3.65829	0.9785	94.3568			--	--	--	--	--										--		--	--	--			--		--	--	--			--	--	--	--	--	--			--	--	--	--	--	--
1.38294	3.6903	0.979	94.4044			--	--	--	--	--										--		--	--	--			--		--	--	--			--	--	--	--	--	--			--	--	--	--	--	--
1.38371	3.72184	0.9795	94.3728			--	--	--	--	--										--		--	--	--			--		--	--	--			--	--	--	--	--	--			--	--	--	--	--	--
1.38465	3.7519	0.98	94.3481			--	--	--	--	--										--		--	--	--			--		--	--	--			--	--	--	--	--	--			--	--	--	--	--	--
1.38578	3.7807	0.9805	94.3597			--	--	--	--	--										--		--	--	--			--		--	--	--			--	--	--	--	--	--			--	--	--	--	--	--
1.38673	3.8094	0.981	94.4733			--	--	--	--	--										--		--	--	--			--		--	--	--			--	--	--	--	--	--			--	--	--	--	--	--
1.38782	3.83655	0.9815	94.3605			--	--	--	--	--										--		--	--	--			--		--	--	--			--	--	--	--	--	--			--	--	--	--	--	--
1.3894	3.86263	0.982	94.4215			--	--	--	--	--										--		--	--	--			--		--	--	--			--	--	--	--	--	--			--	--	--	--	--	--
1.38999	3.88825	0.9825	94.3552			--	--	--	--	--										--		--	--	--			--		--	--	--			--	--	--	--	--	--			--	--	--	--	--	--
1.39111	3.91172	0.983	94.4036			--	--	--	--	--										--		--	--	--			--		--	--	--			--	--	--	--	--	--			--	--	--	--	--	--
1.39173	3.9345	0.9835	94.3629			--	--	--	--	--										--		--	--	--			--		--	--	--			--	--	--	--	--	--			--	--	--	--	--	--
1.39268	3.95667	0.984	94.405			--	--	--	--	--										--		--	--	--			--		--	--	--			--	--	--	--	--	--			--	--	--	--	--	--
1.39379	3.97728	0.9845	94.3971			--	--	--	--	--										--		--	--	--			--		--	--	--			--	--	--	--	--	--			--	--	--	--	--	--
1.39468	3.99824	0.985	94.4103			--	--	--	--	--										--		--	--	--			--		--	--	--			--	--	--	--	--	--			--	--	--	--	--	--
1.3959	4.01716	0.9855	94.3298			--	--	--	--	--										--		--	--	--			--		--	--	--			--	--	--	--	--	--			--	--	--	--	--	--
1.39717	4.03527	0.986	94.4065			--	--	--	--	--										--		--	--	--			--		--	--	--			--	--	--	--	--	--			--	--	--	--	--	--
1.3977	4.05226	0.9865	94.3314			--	--	--	--	--										--		--	--	--			--		--	--	--			--	--	--	--	--	--			--	--	--	--	--	--
1.39885	4.06804	0.987	94.3766			--	--	--	--	--										--		--	--	--			--		--	--	--			--	--	--	--	--	--			--	--	--	--	--	--
1.40012	4.0835	0.9875	94.3705			--	--	--	--	--										--		--	--	--			--		--	--	--			--	--	--	--	--	--			--	--	--	--	--	--
1.40059	4.09819	0.988	94.3579			--	--	--	--	--										--		--	--	--			--		--	--	--			--	--	--	--	--	--			--	--	--	--	--	--
1.40183	4.11143	0.9885	94.2802			--	--	--	--	--										--		--	--	--			--		--	--	--			--	--	--	--	--	--			--	--	--	--	--	--
1.40275	4.12412	0.989	94.4248			--	--	--	--	--										--		--	--	--			--		--	--	--			--	--	--	--	--	--			--	--	--	--	--	--
1.4034	4.13532	0.9895	94.3508			--	--	--	--	--										--		--	--	--			--		--	--	--			--	--	--	--	--	--			--	--	--	--	--	--
1.40477	4.14552	0.99	94.3697			--	--	--	--	--										--		--	--	--			--		--	--	--			--	--	--	--	--	--			--	--	--	--	--	--
1.40601	4.1555	0.9905	94.3773			--	--	--	--	--										--		--	--	--			--		--	--	--			--	--	--	--	--	--			--	--	--	--	--	--
1.40715	4.16409	0.991	94.2863			--	--	--	--	--										--		--	--	--			--		--	--	--			--	--	--	--	--	--			--	--	--	--	--	--
1.40773	4.17207	0.9915	94.3978			--	--	--	--	--										--		--	--	--			--		--	--	--			--	--	--	--	--	--			--	--	--	--	--	--
1.40863	4.17913	0.992	94.4414			--	--	--	--	--										--		--	--	--			--		--	--	--			--	--	--	--	--	--			--	--	--	--	--	--
1.40935	4.18478	0.9925	94.3838			--	--	--	--	--										--		--	--	--			--		--	--	--			--	--	--	--	--	--			--	--	--	--	--	--
1.4108	4.18976	0.993	94.336			--	--	--	--	--										--		--	--	--			--		--	--	--			--	--	--	--	--	--			--	--	--	--	--	--
1.41145	4.19383	0.9935	94.3846			--	--	--	--	--										--		--	--	--			--		--	--	--			--	--	--	--	--	--			--	--	--	--	--	--
1.4131	4.19716	0.994	94.3794			--	--	--	--	--										--		--	--	--			--		--	--	--			--	--	--	--	--	--			--	--	--	--	--	--
1.41389	4.20019	0.9945	94.3713			--	--	--	--	--										--		--	--	--			--		--	--	--			--	--	--	--	--	--			--	--	--	--	--	--
1.41499	4.20149	0.995	94.4022			--	--	--	--	--										--		--	--	--			--		--	--	--			--	--	--	--	--	--			--	--	--	--	--	--
1.41584	4.2023	0.9955	94.3696			--	--	--	--	--										--		--	--	--			--		--	--	--			--	--	--	--	--	--			--	--	--	--	--	--
1.41623	4.2021	0.996	94.4079			--	--	--	--	--										--		--	--	--			--		--	--	--			--	--	--	--	--	--			--	--	--	--	--	--
1.418	4.20067	0.9965	94.3751			--	--	--	--	--										--		--	--	--			--		--	--	--			--	--	--	--	--	--			--	--	--	--	--	--
1.41872	4.19907	0.997	94.3924			--	--	--	--	--										--		--	--	--			--		--	--	--			--	--	--	--	--	--			--	--	--	--	--	--
1.41995	4.19797	0.9975	94.3785			--	--	--	--	--										--		--	--	--			--		--	--	--			--	--	--	--	--	--			--	--	--	--	--	--
1.42096	4.19546	0.998	94.3766			--	--	--	--	--										--		--	--	--			--		--	--	--			--	--	--	--	--	--			--	--	--	--	--	--
1.42181	4.19153	0.9985	94.3785			--	--	--	--	--										--		--	--	--			--		--	--	--			--	--	--	--	--	--			--	--	--	--	--	--
1.42321	4.1863	0.999	94.4038			--	--	--	--	--										--		--	--	--			--		--	--	--			--	--	--	--	--	--			--	--	--	--	--	--
1.42378	4.1805	0.9995	94.3196			--	--	--	--	--										--		--	--	--			--		--	--	--			--	--	--	--	--	--			--	--	--	--	--	--
1.42505	4.17435	1	94.4573			--	--	--	--	--										--		--	--	--			--		--	--	--			--	--	--	--	--	--			--	--	--	--	--	--
1.42575	4.16722	1.0005	94.4055			--	--	--	--	--										--		--	--	--			--		--	--	--			--	--	--	--	--	--			--	--	--	--	--	--
1.42681	4.16003	1.001	94.4017			--	--	--	--	--										--		--	--	--			--		--	--	--			--	--	--	--	--	--			--	--	--	--	--	--
1.42782	4.15196	1.0015	94.383			--	--	--	--	--										--		--	--	--			--		--	--	--			--	--	--	--	--	--			--	--	--	--	--	--
1.42873	4.14327	1.002	94.3854			--	--	--	--	--										--		--	--	--			--		--	--	--			--	--	--	--	--	--			--	--	--	--	--	--
1.42979	4.13389	1.0025	94.3775			--	--	--	--	--										--		--	--	--			--		--	--	--			--	--	--	--	--	--			--	--	--	--	--	--
1.43122	4.12406	1.003	94.3725			--	--	--	--	--										--		--	--	--			--		--	--	--			--	--	--	--	--	--			--	--	--	--	--	--
1.43175	4.1142	1.0035	94.3811			--	--	--	--	--										--		--	--	--			--		--	--	--			--	--	--	--	--	--			--	--	--	--	--	--
1.43278	4.10403	1.004	94.4117			--	--	--	--	--										--		--	--	--			--		--	--	--			--	--	--	--	--	--			--	--	--	--	--	--
1.43395	4.09283	1.0045	94.3513			--	--	--	--	--										--		--	--	--			--		--	--	--			--	--	--	--	--	--			--	--	--	--	--	--
1.43494	4.08166	1.005	94.3887			--	--	--	--	--										--		--	--	--			--		--	--	--			--	--	--	--	--	--			--	--	--	--	--	--
1.43554	4.06966	1.0055	94.4184			--	--	--	--	--										--		--	--	--			--		--	--	--			--	--	--	--	--	--			--	--	--	--	--	--
1.43665	4.05757	1.006	94.401			--	--	--	--	--										--		--	--	--			--		--	--	--			--	--	--	--	--	--			--	--	--	--	--	--
1.43818	4.04567	1.0065	94.3351			--	--	--	--	--										--		--	--	--			--		--	--	--			--	--	--	--	--	--			--	--	--	--	--	--
1.43871	4.03285	1.007	94.4483			--	--	--	--	--										--		--	--	--			--		--	--	--			--	--	--	--	--	--			--	--	--	--	--	--
1.44017	4.02034	1.0075	94.4252			--	--	--	--	--										--		--	--	--			--		--	--	--			--	--	--	--	--	--			--	--	--	--	--	--
1.44083	4.00748	1.008	94.4383			--	--	--	--	--										--		--	--	--			--		--	--	--			--	--	--	--	--	--			--	--	--	--	--	--
1.44154	3.99413	1.0085	94.3833			--	--	--	--	--										--		--	--	--			--		--	--	--			--	--	--	--	--	--			--	--	--	--	--	--
1.44303	3.98073	1.009	94.4049			--	--	--	--	--										--		--	--	--			--		--	--	--			--	--	--	--	--	--			--	--	--	--	--	--
1.44373	3.96719	1.0095	94.3732			--	--	--	--	--										--		--	--	--			--		--	--	--			--	--	--	--	--	--			--	--	--	--	--	--
1.4451	3.95377	1.01	94.3835			--	--	--	--	--										--		--	--	--			--		--	--	--			--	--	--	--	--	--			--	--	--	--	--	--
1.4459	3.94067	1.0105	94.3855			--	--	--	--	--										--		--	--	--			--		--	--	--			--	--	--	--	--	--			--	--	--	--	--	--
1.44691	3.92677	1.011	94.3903			--	--	--	--	--										--		--	--	--			--		--	--	--			--	--	--	--	--	--			--	--	--	--	--	--
1.44735	3.91318	1.0115	94.392			--	--	--	--	--										--		--	--	--			--		--	--	--			--	--	--	--	--	--			--	--	--	--	--	--
1.44906	3.89939	1.012	94.4094			--	--	--	--	--										--		--	--	--			--		--	--	--			--	--	--	--	--	--			--	--	--	--	--	--
1.44964	3.88545	1.0125	94.3342			--	--	--	--	--										--		--	--	--			--		--	--	--			--	--	--	--	--	--			--	--	--	--	--	--
1.45081	3.87179	1.013	94.3141			--	--	--	--	--										--		--	--	--			--		--	--	--			--	--	--	--	--	--			--	--	--	--	--	--
1.45196	3.85837	1.0135	94.3855			--	--	--	--	--										--		--	--	--			--		--	--	--			--	--	--	--	--	--			--	--	--	--	--	--
1.45268	3.84453	1.014	94.4244			--	--	--	--	--										--		--	--	--			--		--	--	--			--	--	--	--	--	--			--	--	--	--	--	--
1.45381	3.83112	1.0145	94.4325			--	--	--	--	--										--		--	--	--			--		--	--	--			--	--	--	--	--	--			--	--	--	--	--	--
1.45508	3.81736	1.015	94.4156			--	--	--	--	--										--		--	--	--			--		--	--	--			--	--	--	--	--	--			--	--	--	--	--	--
1.45529	3.80368	1.0155	94.4393			--	--	--	--	--										--		--	--	--			--		--	--	--			--	--	--	--	--	--			--	--	--	--	--	--
1.45664	3.79042	1.016	94.3992			--	--	--	--	--										--		--	--	--			--		--	--	--			--	--	--	--	--	--			--	--	--	--	--	--
1.45784	3.77695	1.0165	94.4112			--	--	--	--	--										--		--	--	--			--		--	--	--			--	--	--	--	--	--			--	--	--	--	--	--
1.45893	3.76394	1.017	94.3962			--	--	--	--	--										--		--	--	--			--		--	--	--			--	--	--	--	--	--			--	--	--	--	--	--
1.45962	3.75088	1.0175	94.3677			--	--	--	--	--										--		--	--	--			--		--	--	--			--	--	--	--	--	--			--	--	--	--	--	--
1.46088	3.7377	1.018	94.3666			--	--	--	--	--										--		--	--	--			--		--	--	--			--	--	--	--	--	--			--	--	--	--	--	--
1.46181	3.72474	1.0185	94.4055			--	--	--	--	--										--		--	--	--			--		--	--	--			--	--	--	--	--	--			--	--	--	--	--	--
1.46263	3.71213	1.019	94.4196			--	--	--	--	--										--		--	--	--			--		--	--	--			--	--	--	--	--	--			--	--	--	--	--	--
1.46391	3.69943	1.0195	94.4153			--	--	--	--	--										--		--	--	--			--		--	--	--			--	--	--	--	--	--			--	--	--	--	--	--
1.46478	3.68706	1.02	94.3887			--	--	--	--	--										--		--	--	--			--		--	--	--			--	--	--	--	--	--			--	--	--	--	--	--
1.46587	3.67438	1.0205	94.4059			--	--	--	--	--										--		--	--	--			--		--	--	--			--	--	--	--	--	--			--	--	--	--	--	--
1.46688	3.66239	1.021	94.4455			--	--	--	--	--										--		--	--	--			--		--	--	--			--	--	--	--	--	--			--	--	--	--	--	--
1.46779	3.64996	1.0215	94.4159			--	--	--	--	--										--		--	--	--			--		--	--	--			--	--	--	--	--	--			--	--	--	--	--	--
1.46862	3.6377	1.022	94.4235			--	--	--	--	--										--		--	--	--			--		--	--	--			--	--	--	--	--	--			--	--	--	--	--	--
1.46986	3.62612	1.0225	94.4087			--	--	--	--	--										--		--	--	--			--		--	--	--			--	--	--	--	--	--			--	--	--	--	--	--
1.47082	3.61407	1.023	94.396			--	--	--	--	--										--		--	--	--			--		--	--	--			--	--	--	--	--	--			--	--	--	--	--	--
1.47203	3.60225	1.0235	94.4044			--	--	--	--	--										--		--	--	--			--		--	--	--			--	--	--	--	--	--			--	--	--	--	--	--
1.47292	3.59083	1.024	94.4061			--	--	--	--	--										--		--	--	--			--		--	--	--			--	--	--	--	--	--			--	--	--	--	--	--
1.47398	3.57911	1.0245	94.4274			--	--	--	--	--										--		--	--	--			--		--	--	--			--	--	--	--	--	--			--	--	--	--	--	--
1.47497	3.56775	1.025	94.3658			--	--	--	--	--										--		--	--	--			--		--	--	--			--	--	--	--	--	--			--	--	--	--	--	--
1.47577	3.55658	1.0255	94.4285			--	--	--	--	--										--		--	--	--			--		--	--	--			--	--	--	--	--	--			--	--	--	--	--	--
1.47678	3.54535	1.026	94.4107			--	--	--	--	--										--		--	--	--			--		--	--	--			--	--	--	--	--	--			--	--	--	--	--	--
1.47806	3.53456	1.0265	94.4057			--	--	--	--	--										--		--	--	--			--		--	--	--			--	--	--	--	--	--			--	--	--	--	--	--
1.4789	3.52362	1.027	94.4498			--	--	--	--	--										--		--	--	--			--		--	--	--			--	--	--	--	--	--			--	--	--	--	--	--
1.47982	3.51274	1.0275	94.3324			--	--	--	--	--										--		--	--	--			--		--	--	--			--	--	--	--	--	--			--	--	--	--	--	--
1.48073	3.50203	1.028	94.3187			--	--	--	--	--										--		--	--	--			--		--	--	--			--	--	--	--	--	--			--	--	--	--	--	--
1.48252	3.49126	1.0285	94.3735			--	--	--	--	--										--		--	--	--			--		--	--	--			--	--	--	--	--	--			--	--	--	--	--	--
1.48261	3.48085	1.029	94.4001			--	--	--	--	--										--		--	--	--			--		--	--	--			--	--	--	--	--	--			--	--	--	--	--	--
1.48359	3.47039	1.0295	94.4205			--	--	--	--	--										--		--	--	--			--		--	--	--			--	--	--	--	--	--			--	--	--	--	--	--
1.48484	3.46004	1.03	94.3983			--	--	--	--	--										--		--	--	--			--		--	--	--			--	--	--	--	--	--			--	--	--	--	--	--
1.48589	3.44972	1.0305	94.4104			--	--	--	--	--										--		--	--	--			--		--	--	--			--	--	--	--	--	--			--	--	--	--	--	--
1.48669	3.43952	1.031	94.4331			--	--	--	--	--										--		--	--	--			--		--	--	--			--	--	--	--	--	--			--	--	--	--	--	--
1.48788	3.42942	1.0315	94.434			--	--	--	--	--										--		--	--	--			--		--	--	--			--	--	--	--	--	--			--	--	--	--	--	--
1.48875	3.41949	1.032	94.4638			--	--	--	--	--										--		--	--	--			--		--	--	--			--	--	--	--	--	--			--	--	--	--	--	--
1.4897	3.40957	1.0325	94.4386			--	--	--	--	--										--		--	--	--			--		--	--	--			--	--	--	--	--	--			--	--	--	--	--	--
1.49105	3.3998	1.033	94.4254			--	--	--	--	--										--		--	--	--			--		--	--	--			--	--	--	--	--	--			--	--	--	--	--	--
1.49166	3.39003	1.0335	94.4124			--	--	--	--	--										--		--	--	--			--		--	--	--			--	--	--	--	--	--			--	--	--	--	--	--
1.49264	3.38023	1.034	94.4221			--	--	--	--	--										--		--	--	--			--		--	--	--			--	--	--	--	--	--			--	--	--	--	--	--
1.49379	3.37073	1.0345	94.4208			--	--	--	--	--										--		--	--	--			--		--	--	--			--	--	--	--	--	--			--	--	--	--	--	--
1.4947	3.36131	1.035	94.4303			--	--	--	--	--										--		--	--	--			--		--	--	--			--	--	--	--	--	--			--	--	--	--	--	--
1.49595	3.35172	1.0355	94.4451			--	--	--	--	--										--		--	--	--			--		--	--	--			--	--	--	--	--	--			--	--	--	--	--	--
1.49676	3.34243	1.036	94.4149			--	--	--	--	--										--		--	--	--			--		--	--	--			--	--	--	--	--	--			--	--	--	--	--	--
1.49786	3.33325	1.0365	94.4445			--	--	--	--	--										--		--	--	--			--		--	--	--			--	--	--	--	--	--			--	--	--	--	--	--
1.49889	3.32389	1.037	94.4138			--	--	--	--	--										--		--	--	--			--		--	--	--			--	--	--	--	--	--			--	--	--	--	--	--
1.49981	3.31483	1.0375	94.4129			--	--	--	--	--										--		--	--	--			--		--	--	--			--	--	--	--	--	--			--	--	--	--	--	--
1.50122	3.30546	1.038	94.3043			--	--	--	--	--										--		--	--	--			--		--	--	--			--	--	--	--	--	--			--	--	--	--	--	--
1.50164	3.29656	1.0385	94.407			--	--	--	--	--										--		--	--	--			--		--	--	--			--	--	--	--	--	--			--	--	--	--	--	--
1.50249	3.28758	1.039	94.4549			--	--	--	--	--										--		--	--	--			--		--	--	--			--	--	--	--	--	--			--	--	--	--	--	--
1.50364	3.27847	1.0395	94.4868			--	--	--	--	--										--		--	--	--			--		--	--	--			--	--	--	--	--	--			--	--	--	--	--	--
1.50496	3.26981	1.04	94.4731			--	--	--	--	--										--		--	--	--			--		--	--	--			--	--	--	--	--	--			--	--	--	--	--	--
1.50578	3.26083	1.0405	94.4415			--	--	--	--	--										--		--	--	--			--		--	--	--			--	--	--	--	--	--			--	--	--	--	--	--
1.50696	3.25201	1.041	94.4023			--	--	--	--	--										--		--	--	--			--		--	--	--			--	--	--	--	--	--			--	--	--	--	--	--
1.50863	3.24338	1.0415	94.4197			--	--	--	--	--										--		--	--	--			--		--	--	--			--	--	--	--	--	--			--	--	--	--	--	--
1.50936	3.23471	1.042	94.451			--	--	--	--	--										--		--	--	--			--		--	--	--			--	--	--	--	--	--			--	--	--	--	--	--
1.51054	3.22618	1.0425	94.396			--	--	--	--	--										--		--	--	--			--		--	--	--			--	--	--	--	--	--			--	--	--	--	--	--
1.51059	3.21761	1.043	94.4326			--	--	--	--	--										--		--	--	--			--		--	--	--			--	--	--	--	--	--			--	--	--	--	--	--
1.51167	3.20911	1.0435	94.4379			--	--	--	--	--										--		--	--	--			--		--	--	--			--	--	--	--	--	--			--	--	--	--	--	--
1.51306	3.20072	1.044	94.4553			--	--	--	--	--										--		--	--	--			--		--	--	--			--	--	--	--	--	--			--	--	--	--	--	--
1.51426	3.19225	1.0445	94.4087			--	--	--	--	--										--		--	--	--			--		--	--	--			--	--	--	--	--	--			--	--	--	--	--	--
1.51457	3.18395	1.045	94.4774			--	--	--	--	--										--		--	--	--			--		--	--	--			--	--	--	--	--	--			--	--	--	--	--	--
1.51603	3.17572	1.0455	94.4034			--	--	--	--	--										--		--	--	--			--		--	--	--			--	--	--	--	--	--			--	--	--	--	--	--
1.51668	3.16747	1.046	94.3787			--	--	--	--	--										--		--	--	--			--		--	--	--			--	--	--	--	--	--			--	--	--	--	--	--
1.5178	3.15932	1.0465	94.4686			--	--	--	--	--										--		--	--	--			--		--	--	--			--	--	--	--	--	--			--	--	--	--	--	--
1.51904	3.15104	1.047	94.4074			--	--	--	--	--										--		--	--	--			--		--	--	--			--	--	--	--	--	--			--	--	--	--	--	--
1.51967	3.14288	1.0475	94.4493			--	--	--	--	--										--		--	--	--			--		--	--	--			--	--	--	--	--	--			--	--	--	--	--	--
1.52065	3.13509	1.048	94.4674			--	--	--	--	--										--		--	--	--			--		--	--	--			--	--	--	--	--	--			--	--	--	--	--	--
1.52192	3.1269	1.0485	94.4345			--	--	--	--	--										--		--	--	--			--		--	--	--			--	--	--	--	--	--			--	--	--	--	--	--
1.52273	3.11907	1.049	94.4226			--	--	--	--	--										--		--	--	--			--		--	--	--			--	--	--	--	--	--			--	--	--	--	--	--
1.52365	3.11112	1.0495	94.4022			--	--	--	--	--										--		--	--	--			--		--	--	--			--	--	--	--	--	--			--	--	--	--	--	--
1.52487	3.10314	1.05	94.349			--	--	--	--	--										--		--	--	--			--		--	--	--			--	--	--	--	--	--			--	--	--	--	--	--
1.52585	3.09535	1.0505	94.437			--	--	--	--	--										--		--	--	--			--		--	--	--			--	--	--	--	--	--			--	--	--	--	--	--
1.52677	3.08752	1.051	94.4552			--	--	--	--	--										--		--	--	--			--		--	--	--			--	--	--	--	--	--			--	--	--	--	--	--
1.52772	3.07986	1.0515	94.4605			--	--	--	--	--										--		--	--	--			--		--	--	--			--	--	--	--	--	--			--	--	--	--	--	--
1.52896	3.07222	1.052	94.4306			--	--	--	--	--										--		--	--	--			--		--	--	--			--	--	--	--	--	--			--	--	--	--	--	--
1.52991	3.0646	1.0525	94.4523			--	--	--	--	--										--		--	--	--			--		--	--	--			--	--	--	--	--	--			--	--	--	--	--	--
1.53112	3.05701	1.053	94.3519			--	--	--	--	--										--		--	--	--			--		--	--	--			--	--	--	--	--	--			--	--	--	--	--	--
1.53172	3.04941	1.0535	94.2671			--	--	--	--	--										--		--	--	--			--		--	--	--			--	--	--	--	--	--			--	--	--	--	--	--
1.53246	3.04191	1.054	94.3564			--	--	--	--	--										--		--	--	--			--		--	--	--			--	--	--	--	--	--			--	--	--	--	--	--
1.53381	3.03453	1.0545	94.4109			--	--	--	--	--										--		--	--	--			--		--	--	--			--	--	--	--	--	--			--	--	--	--	--	--
1.53465	3.02719	1.055	94.4472			--	--	--	--	--										--		--	--	--			--		--	--	--			--	--	--	--	--	--			--	--	--	--	--	--
1.5359	3.01975	1.0555	94.484			--	--	--	--	--										--		--	--	--			--		--	--	--			--	--	--	--	--	--			--	--	--	--	--	--
1.5365	3.01243	1.056	94.5037			--	--	--	--	--										--		--	--	--			--		--	--	--			--	--	--	--	--	--			--	--	--	--	--	--
1.53789	3.00511	1.0565	94.4696			--	--	--	--	--										--		--	--	--			--		--	--	--			--	--	--	--	--	--			--	--	--	--	--	--
1.53901	2.99777	1.057	94.4476			--	--	--	--	--										--		--	--	--			--		--	--	--			--	--	--	--	--	--			--	--	--	--	--	--
1.53977	2.99048	1.0575	94.3927			--	--	--	--	--										--		--	--	--			--		--	--	--			--	--	--	--	--	--			--	--	--	--	--	--
1.54095	2.98329	1.058	94.4402			--	--	--	--	--										--		--	--	--			--		--	--	--			--	--	--	--	--	--			--	--	--	--	--	--
1.54183	2.97624	1.0585	94.4211			--	--	--	--	--										--		--	--	--			--		--	--	--			--	--	--	--	--	--			--	--	--	--	--	--
1.54308	2.96914	1.059	94.3877			--	--	--	--	--										--		--	--	--			--		--	--	--			--	--	--	--	--	--			--	--	--	--	--	--
1.54389	2.96209	1.0595	94.4173			--	--	--	--	--										--		--	--	--			--		--	--	--			--	--	--	--	--	--			--	--	--	--	--	--
1.54469	2.95504	1.06	94.4077			--	--	--	--	--										--		--	--	--			--		--	--	--			--	--	--	--	--	--			--	--	--	--	--	--
1.54573	2.94801	1.0605	94.4419			--	--	--	--	--										--		--	--	--			--		--	--	--			--	--	--	--	--	--			--	--	--	--	--	--
1.5467	2.9412	1.061	94.4144			--	--	--	--	--										--		--	--	--			--		--	--	--			--	--	--	--	--	--			--	--	--	--	--	--
1.54757	2.93446	1.0615	94.4082			--	--	--	--	--										--		--	--	--			--		--	--	--			--	--	--	--	--	--			--	--	--	--	--	--
1.54902	2.9275	1.062	94.361			--	--	--	--	--										--		--	--	--			--		--	--	--			--	--	--	--	--	--			--	--	--	--	--	--
1.54961	2.92082	1.0625	94.4453			--	--	--	--	--										--		--	--	--			--		--	--	--			--	--	--	--	--	--			--	--	--	--	--	--
1.55028	2.91403	1.063	94.3926			--	--	--	--	--										--		--	--	--			--		--	--	--			--	--	--	--	--	--			--	--	--	--	--	--
1.55162	2.90708	1.0635	94.4309			--	--	--	--	--										--		--	--	--			--		--	--	--			--	--	--	--	--	--			--	--	--	--	--	--
1.5528	2.90057	1.064	94.3431			--	--	--	--	--										--		--	--	--			--		--	--	--			--	--	--	--	--	--			--	--	--	--	--	--
1.55388	2.89387	1.0645	94.4448			--	--	--	--	--										--		--	--	--			--		--	--	--			--	--	--	--	--	--			--	--	--	--	--	--
1.55511	2.88715	1.065	94.4746			--	--	--	--	--										--		--	--	--			--		--	--	--			--	--	--	--	--	--			--	--	--	--	--	--
1.55561	2.8807	1.0655	94.3953			--	--	--	--	--										--		--	--	--			--		--	--	--			--	--	--	--	--	--			--	--	--	--	--	--
1.55706	2.87405	1.066	94.4224			--	--	--	--	--										--		--	--	--			--		--	--	--			--	--	--	--	--	--			--	--	--	--	--	--
1.55798	2.86746	1.0665	94.3838			--	--	--	--	--										--		--	--	--			--		--	--	--			--	--	--	--	--	--			--	--	--	--	--	--
1.55858	2.86111	1.067	94.4013			--	--	--	--	--										--		--	--	--			--		--	--	--			--	--	--	--	--	--			--	--	--	--	--	--
1.55991	2.8546	1.0675	94.3835			--	--	--	--	--										--		--	--	--			--		--	--	--			--	--	--	--	--	--			--	--	--	--	--	--
1.56111	2.84832	1.068	94.4531			--	--	--	--	--										--		--	--	--			--		--	--	--			--	--	--	--	--	--			--	--	--	--	--	--
1.56202	2.84193	1.0685	94.3903			--	--	--	--	--										--		--	--	--			--		--	--	--			--	--	--	--	--	--			--	--	--	--	--	--
1.56266	2.8357	1.069	94.4058			--	--	--	--	--										--		--	--	--			--		--	--	--			--	--	--	--	--	--			--	--	--	--	--	--
1.56393	2.82937	1.0695	94.3918			--	--	--	--	--										--		--	--	--			--		--	--	--			--	--	--	--	--	--			--	--	--	--	--	--
1.56469	2.82324	1.07	94.4458			--	--	--	--	--										--		--	--	--			--		--	--	--			--	--	--	--	--	--			--	--	--	--	--	--
1.56601	2.81708	1.0705	94.3817			--	--	--	--	--										--		--	--	--			--		--	--	--			--	--	--	--	--	--			--	--	--	--	--	--
1.56651	2.81073	1.071	94.4029			--	--	--	--	--										--		--	--	--			--		--	--	--			--	--	--	--	--	--			--	--	--	--	--	--
1.56785	2.80468	1.0715	94.3656			--	--	--	--	--										--		--	--	--			--		--	--	--			--	--	--	--	--	--			--	--	--	--	--	--
1.56873	2.79851	1.072	94.4398			--	--	--	--	--										--		--	--	--			--		--	--	--			--	--	--	--	--	--			--	--	--	--	--	--
1.56969	2.79252	1.0725	94.4403			--	--	--	--	--										--		--	--	--			--		--	--	--			--	--	--	--	--	--			--	--	--	--	--	--
1.57084	2.78655	1.073	94.3271			--	--	--	--	--										--		--	--	--			--		--	--	--			--	--	--	--	--	--			--	--	--	--	--	--
1.57161	2.7804	1.0735	94.3793			--	--	--	--	--										--		--	--	--			--		--	--	--			--	--	--	--	--	--			--	--	--	--	--	--
1.57298	2.77448	1.074	94.493			--	--	--	--	--										--		--	--	--			--		--	--	--			--	--	--	--	--	--			--	--	--	--	--	--
1.57384	2.76857	1.0745	94.4414			--	--	--	--	--										--		--	--	--			--		--	--	--			--	--	--	--	--	--			--	--	--	--	--	--
1.5748	2.76273	1.075	94.4221			--	--	--	--	--										--		--	--	--			--		--	--	--			--	--	--	--	--	--			--	--	--	--	--	--
1.57581	2.75686	1.0755	94.3767			--	--	--	--	--										--		--	--	--			--		--	--	--			--	--	--	--	--	--			--	--	--	--	--	--
1.57687	2.75118	1.076	94.3632			--	--	--	--	--										--		--	--	--			--		--	--	--			--	--	--	--	--	--			--	--	--	--	--	--
1.57758	2.74551	1.0765	94.452			--	--	--	--	--										--		--	--	--			--		--	--	--			--	--	--	--	--	--			--	--	--	--	--	--
1.57852	2.7398	1.077	94.4193			--	--	--	--	--										--		--	--	--			--		--	--	--			--	--	--	--	--	--			--	--	--	--	--	--
1.57963	2.73418	1.0775	94.3915			--	--	--	--	--										--		--	--	--			--		--	--	--			--	--	--	--	--	--			--	--	--	--	--	--
1.58101	2.72853	1.078	94.3701			--	--	--	--	--										--		--	--	--			--		--	--	--			--	--	--	--	--	--			--	--	--	--	--	--
1.58209	2.7228	1.0785	94.4113			--	--	--	--	--										--		--	--	--			--		--	--	--			--	--	--	--	--	--			--	--	--	--	--	--
1.58303	2.71723	1.079	94.3739			--	--	--	--	--										--		--	--	--			--		--	--	--			--	--	--	--	--	--			--	--	--	--	--	--
1.58384	2.71144	1.0795	94.4056			--	--	--	--	--										--		--	--	--			--		--	--	--			--	--	--	--	--	--			--	--	--	--	--	--
1.58474	2.70603	1.08	94.4001			--	--	--	--	--										--		--	--	--			--		--	--	--			--	--	--	--	--	--			--	--	--	--	--	--
1.58588	2.70042	1.0805	94.3368			--	--	--	--	--										--		--	--	--			--		--	--	--			--	--	--	--	--	--			--	--	--	--	--	--
1.58653	2.69491	1.081	94.4098			--	--	--	--	--										--		--	--	--			--		--	--	--			--	--	--	--	--	--			--	--	--	--	--	--
1.58808	2.68963	1.0815	94.4699			--	--	--	--	--										--		--	--	--			--		--	--	--			--	--	--	--	--	--			--	--	--	--	--	--
1.58893	2.6842	1.082	94.3847			--	--	--	--	--										--		--	--	--			--		--	--	--			--	--	--	--	--	--			--	--	--	--	--	--
1.58974	2.67889	1.0825	94.3631			--	--	--	--	--										--		--	--	--			--		--	--	--			--	--	--	--	--	--			--	--	--	--	--	--
1.59117	2.67362	1.083	94.3865			--	--	--	--	--										--		--	--	--			--		--	--	--			--	--	--	--	--	--			--	--	--	--	--	--
1.59195	2.6682	1.0835	94.4138			--	--	--	--	--										--		--	--	--			--		--	--	--			--	--	--	--	--	--			--	--	--	--	--	--
1.59282	2.66298	1.084	94.3528			--	--	--	--	--										--		--	--	--			--		--	--	--			--	--	--	--	--	--			--	--	--	--	--	--
1.5934	2.65762	1.0845	94.4079			--	--	--	--	--										--		--	--	--			--		--	--	--			--	--	--	--	--	--			--	--	--	--	--	--
1.5951	2.65253	1.085	94.416			--	--	--	--	--										--		--	--	--			--		--	--	--			--	--	--	--	--	--			--	--	--	--	--	--
1.59582	2.64732	1.0855	94.4419			--	--	--	--	--										--		--	--	--			--		--	--	--			--	--	--	--	--	--			--	--	--	--	--	--
1.59664	2.64227	1.086	94.3716			--	--	--	--	--										--		--	--	--			--		--	--	--			--	--	--	--	--	--			--	--	--	--	--	--
1.59758	2.63701	1.0865	94.3668			--	--	--	--	--										--		--	--	--			--		--	--	--			--	--	--	--	--	--			--	--	--	--	--	--
1.59857	2.63192	1.087	94.3644			--	--	--	--	--										--		--	--	--			--		--	--	--			--	--	--	--	--	--			--	--	--	--	--	--
1.59899	2.62865	1.0875	94.3979			--	--	--	--	--										--		--	--	--			--		--	--	--			--	--	--	--	--	--			--	--	--	--	--	--
1.59947	2.62905	1.088	94.3868			--	--	--	--	--										--		--	--	--			--		--	--	--			--	--	--	--	--	--			--	--	--	--	--	--
1.59891	2.62286	1.0885	94.4081			--	--	--	--	--										--		--	--	--			--		--	--	--			--	--	--	--	--	--			--	--	--	--	--	--
1.59808	2.61598	1.089	94.3963			--	--	--	--	--										--		--	--	--			--		--	--	--			--	--	--	--	--	--			--	--	--	--	--	--
1.59688	2.6095	1.0895	94.3544			--	--	--	--	--										--		--	--	--			--		--	--	--			--	--	--	--	--	--			--	--	--	--	--	--
1.59605	2.60346	1.09	94.3894			--	--	--	--	--										--		--	--	--			--		--	--	--			--	--	--	--	--	--			--	--	--	--	--	--
1.59504	2.59743	1.0905	94.4142			--	--	--	--	--										--		--	--	--			--		--	--	--			--	--	--	--	--	--			--	--	--	--	--	--
1.59439	2.5915	1.091	94.4023			--	--	--	--	--										--		--	--	--			--		--	--	--			--	--	--	--	--	--			--	--	--	--	--	--
1.59314	2.58582	1.0915	94.4038			--	--	--	--	--										--		--	--	--			--		--	--	--			--	--	--	--	--	--			--	--	--	--	--	--
1.59187	2.5798	1.092	94.3836			--	--	--	--	--										--		--	--	--			--		--	--	--			--	--	--	--	--	--			--	--	--	--	--	--
1.59104	2.5742	1.0925	94.406			--	--	--	--	--										--		--	--	--			--		--	--	--			--	--	--	--	--	--			--	--	--	--	--	--
1.5903	2.56845	1.093	94.3914			--	--	--	--	--										--		--	--	--			--		--	--	--			--	--	--	--	--	--			--	--	--	--	--	--
1.58911	2.56267	1.0935	94.3974			--	--	--	--	--										--		--	--	--			--		--	--	--			--	--	--	--	--	--			--	--	--	--	--	--
1.58777	2.55706	1.094	94.3685			--	--	--	--	--										--		--	--	--			--		--	--	--			--	--	--	--	--	--			--	--	--	--	--	--
1.58692	2.55138	1.0945	94.3935			--	--	--	--	--										--		--	--	--			--		--	--	--			--	--	--	--	--	--			--	--	--	--	--	--
1.58611	2.54592	1.095	94.4018			--	--	--	--	--										--		--	--	--			--		--	--	--			--	--	--	--	--	--			--	--	--	--	--	--
1.58473	2.54044	1.0955	94.3169			--	--	--	--	--										--		--	--	--			--		--	--	--			--	--	--	--	--	--			--	--	--	--	--	--
1.58397	2.53499	1.096	94.3251			--	--	--	--	--										--		--	--	--			--		--	--	--			--	--	--	--	--	--			--	--	--	--	--	--
1.58289	2.52957	1.0965	94.3267			--	--	--	--	--										--		--	--	--			--		--	--	--			--	--	--	--	--	--			--	--	--	--	--	--
1.58187	2.52423	1.097	94.4525			--	--	--	--	--										--		--	--	--			--		--	--	--			--	--	--	--	--	--			--	--	--	--	--	--
1.5808	2.51888	1.0975	94.3963			--	--	--	--	--										--		--	--	--			--		--	--	--			--	--	--	--	--	--			--	--	--	--	--	--
1.57991	2.5135	1.098	94.35			--	--	--	--	--										--		--	--	--			--		--	--	--			--	--	--	--	--	--			--	--	--	--	--	--
1.57917	2.50828	1.0985	94.4121			--	--	--	--	--										--		--	--	--			--		--	--	--			--	--	--	--	--	--			--	--	--	--	--	--
1.57797	2.50297	1.099	94.4047			--	--	--	--	--										--		--	--	--			--		--	--	--			--	--	--	--	--	--			--	--	--	--	--	--
1.57736	2.49795	1.0995	94.3389			--	--	--	--	--										--		--	--	--			--		--	--	--			--	--	--	--	--	--			--	--	--	--	--	--
1.57569	2.49274	1.1	94.3966			--	--	--	--	--										--		--	--	--			--		--	--	--			--	--	--	--	--	--			--	--	--	--	--	--
1.57495	2.48752	1.1005	94.3686			--	--	--	--	--										--		--	--	--			--		--	--	--			--	--	--	--	--	--			--	--	--	--	--	--
1.57436	2.48233	1.101	94.377			--	--	--	--	--										--		--	--	--			--		--	--	--			--	--	--	--	--	--			--	--	--	--	--	--
1.57307	2.47727	1.1015	94.3709			--	--	--	--	--										--		--	--	--			--		--	--	--			--	--	--	--	--	--			--	--	--	--	--	--
1.57185	2.47215	1.102	94.3172			--	--	--	--	--										--		--	--	--			--		--	--	--			--	--	--	--	--	--			--	--	--	--	--	--
1.57152	2.46706	1.1025	94.4364			--	--	--	--	--										--		--	--	--			--		--	--	--			--	--	--	--	--	--			--	--	--	--	--	--
1.57007	2.46217	1.103	94.2859			--	--	--	--	--										--		--	--	--			--		--	--	--			--	--	--	--	--	--			--	--	--	--	--	--
1.569	2.45716	1.1035	94.4604			--	--	--	--	--										--		--	--	--			--		--	--	--			--	--	--	--	--	--			--	--	--	--	--	--
1.5681	2.45215	1.104	94.4089			--	--	--	--	--										--		--	--	--			--		--	--	--			--	--	--	--	--	--			--	--	--	--	--	--
1.56722	2.44732	1.1045	94.3634			--	--	--	--	--										--		--	--	--			--		--	--	--			--	--	--	--	--	--			--	--	--	--	--	--
1.56585	2.44247	1.105	94.2373			--	--	--	--	--										--		--	--	--			--		--	--	--			--	--	--	--	--	--			--	--	--	--	--	--
1.56515	2.43773	1.1055	94.4814			--	--	--	--	--										--		--	--	--			--		--	--	--			--	--	--	--	--	--			--	--	--	--	--	--
1.56428	2.43275	1.106	94.3564			--	--	--	--	--										--		--	--	--			--		--	--	--			--	--	--	--	--	--			--	--	--	--	--	--
1.56315	2.428	1.1065	94.1714			--	--	--	--	--										--		--	--	--			--		--	--	--			--	--	--	--	--	--			--	--	--	--	--	--
1.56222	2.42309	1.107	94.288			--	--	--	--	--										--		--	--	--			--		--	--	--			--	--	--	--	--	--			--	--	--	--	--	--
1.56089	2.4184	1.1075	94.3342			--	--	--	--	--										--		--	--	--			--		--	--	--			--	--	--	--	--	--			--	--	--	--	--	--
1.55959	2.41376	1.108	94.3544			--	--	--	--	--										--		--	--	--			--		--	--	--			--	--	--	--	--	--			--	--	--	--	--	--
1.55868	2.40891	1.1085	94.3662			--	--	--	--	--										--		--	--	--			--		--	--	--			--	--	--	--	--	--			--	--	--	--	--	--
1.55826	2.4043	1.109	94.356			--	--	--	--	--										--		--	--	--			--		--	--	--			--	--	--	--	--	--			--	--	--	--	--	--
1.55667	2.39961	1.1095	94.3548			--	--	--	--	--										--		--	--	--			--		--	--	--			--	--	--	--	--	--			--	--	--	--	--	--
1.55617	2.3949	1.11	94.3518			--	--	--	--	--										--		--	--	--			--		--	--	--			--	--	--	--	--	--			--	--	--	--	--	--
1.55513	2.39059	1.1105	94.3275			--	--	--	--	--										--		--	--	--			--		--	--	--			--	--	--	--	--	--			--	--	--	--	--	--
1.55378	2.38576	1.111	94.3321			--	--	--	--	--										--		--	--	--			--		--	--	--			--	--	--	--	--	--			--	--	--	--	--	--
1.5532	2.38113	1.1115	94.3499			--	--	--	--	--										--		--	--	--			--		--	--	--			--	--	--	--	--	--			--	--	--	--	--	--
1.55215	2.37664	1.112	94.3545			--	--	--	--	--										--		--	--	--			--		--	--	--			--	--	--	--	--	--			--	--	--	--	--	--
1.55092	2.37207	1.1125	94.3698			--	--	--	--	--										--		--	--	--			--		--	--	--			--	--	--	--	--	--			--	--	--	--	--	--
1.55009	2.36757	1.113	94.3697			--	--	--	--	--										--		--	--	--			--		--	--	--			--	--	--	--	--	--			--	--	--	--	--	--
1.54898	2.36304	1.1135	94.3652			--	--	--	--	--										--		--	--	--			--		--	--	--			--	--	--	--	--	--			--	--	--	--	--	--
1.54799	2.35857	1.114	94.3435			--	--	--	--	--										--		--	--	--			--		--	--	--			--	--	--	--	--	--			--	--	--	--	--	--
1.5472	2.35411	1.1145	94.3571			--	--	--	--	--										--		--	--	--			--		--	--	--			--	--	--	--	--	--			--	--	--	--	--	--
1.5458	2.34972	1.115	94.3459			--	--	--	--	--										--		--	--	--			--		--	--	--			--	--	--	--	--	--			--	--	--	--	--	--
1.5449	2.34527	1.1155	94.3749			--	--	--	--	--										--		--	--	--			--		--	--	--			--	--	--	--	--	--			--	--	--	--	--	--
1.54422	2.34082	1.116	94.4427			--	--	--	--	--										--		--	--	--			--		--	--	--			--	--	--	--	--	--			--	--	--	--	--	--
1.54316	2.3366	1.1165	94.4369			--	--	--	--	--										--		--	--	--			--		--	--	--			--	--	--	--	--	--			--	--	--	--	--	--
1.54205	2.33218	1.117	94.3468			--	--	--	--	--										--		--	--	--			--		--	--	--			--	--	--	--	--	--			--	--	--	--	--	--
1.54084	2.32773	1.1175	94.3696			--	--	--	--	--										--		--	--	--			--		--	--	--			--	--	--	--	--	--			--	--	--	--	--	--
1.54006	2.3234	1.118	94.3337			--	--	--	--	--										--		--	--	--			--		--	--	--			--	--	--	--	--	--			--	--	--	--	--	--
1.5392	2.31897	1.1185	94.3454			--	--	--	--	--										--		--	--	--			--		--	--	--			--	--	--	--	--	--			--	--	--	--	--	--
1.53813	2.31473	1.119	94.3071			--	--	--	--	--										--		--	--	--			--		--	--	--			--	--	--	--	--	--			--	--	--	--	--	--
1.53707	2.31054	1.1195	94.3458			--	--	--	--	--										--		--	--	--			--		--	--	--			--	--	--	--	--	--			--	--	--	--	--	--
1.53588	2.306	1.12	94.3643			--	--	--	--	--										--		--	--	--			--		--	--	--			--	--	--	--	--	--			--	--	--	--	--	--
1.53483	2.30192	1.1205	94.3798			--	--	--	--	--										--		--	--	--			--		--	--	--			--	--	--	--	--	--			--	--	--	--	--	--
1.53372	2.29773	1.121	94.3637			--	--	--	--	--										--		--	--	--			--		--	--	--			--	--	--	--	--	--			--	--	--	--	--	--
1.53351	2.29353	1.1215	94.3214			--	--	--	--	--										--		--	--	--			--		--	--	--			--	--	--	--	--	--			--	--	--	--	--	--
1.53179	2.28948	1.122	94.3595			--	--	--	--	--										--		--	--	--			--		--	--	--			--	--	--	--	--	--			--	--	--	--	--	--
1.53109	2.28514	1.1225	94.3401			--	--	--	--	--										--		--	--	--			--		--	--	--			--	--	--	--	--	--			--	--	--	--	--	--
1.53025	2.28085	1.123	94.3657			--	--	--	--	--										--		--	--	--			--		--	--	--			--	--	--	--	--	--			--	--	--	--	--	--
1.5289	2.27673	1.1235	94.3388			--	--	--	--	--										--		--	--	--			--		--	--	--			--	--	--	--	--	--			--	--	--	--	--	--
1.52828	2.27251	1.124	94.339			--	--	--	--	--										--		--	--	--			--		--	--	--			--	--	--	--	--	--			--	--	--	--	--	--
1.52673	2.26821	1.1245	94.3411			--	--	--	--	--										--		--	--	--			--		--	--	--			--	--	--	--	--	--			--	--	--	--	--	--
1.52607	2.26409	1.125	94.3851			--	--	--	--	--										--		--	--	--			--		--	--	--			--	--	--	--	--	--			--	--	--	--	--	--
1.52452	2.26007	1.1255	94.338			--	--	--	--	--										--		--	--	--			--		--	--	--			--	--	--	--	--	--			--	--	--	--	--	--
1.52371	2.25589	1.126	94.355			--	--	--	--	--										--		--	--	--			--		--	--	--			--	--	--	--	--	--			--	--	--	--	--	--
1.52328	2.2518	1.1265	94.3561			--	--	--	--	--										--		--	--	--			--		--	--	--			--	--	--	--	--	--			--	--	--	--	--	--
1.52206	2.24767	1.127	94.3285			--	--	--	--	--										--		--	--	--			--		--	--	--			--	--	--	--	--	--			--	--	--	--	--	--
1.52126	2.24348	1.1275	94.2967			--	--	--	--	--										--		--	--	--			--		--	--	--			--	--	--	--	--	--			--	--	--	--	--	--
1.52002	2.23941	1.128	94.3327			--	--	--	--	--										--		--	--	--			--		--	--	--			--	--	--	--	--	--			--	--	--	--	--	--
1.51887	2.23531	1.1285	94.3269			--	--	--	--	--										--		--	--	--			--		--	--	--			--	--	--	--	--	--			--	--	--	--	--	--
1.51798	2.2312	1.129	94.3618			--	--	--	--	--										--		--	--	--			--		--	--	--			--	--	--	--	--	--			--	--	--	--	--	--
1.51753	2.22722	1.1295	94.3697			--	--	--	--	--										--		--	--	--			--		--	--	--			--	--	--	--	--	--			--	--	--	--	--	--
1.51598	2.22308	1.13	94.3802			--	--	--	--	--										--		--	--	--			--		--	--	--			--	--	--	--	--	--			--	--	--	--	--	--
1.51473	2.21902	1.1305	94.3446			--	--	--	--	--										--		--	--	--			--		--	--	--			--	--	--	--	--	--			--	--	--	--	--	--
1.51414	2.21485	1.131	94.2602			--	--	--	--	--										--		--	--	--			--		--	--	--			--	--	--	--	--	--			--	--	--	--	--	--
1.51283	2.21098	1.1315	94.4155			--	--	--	--	--										--		--	--	--			--		--	--	--			--	--	--	--	--	--			--	--	--	--	--	--
1.51221	2.20691	1.132	94.3433			--	--	--	--	--										--		--	--	--			--		--	--	--			--	--	--	--	--	--			--	--	--	--	--	--
1.51134	2.20285	1.1325	94.2128			--	--	--	--	--										--		--	--	--			--		--	--	--			--	--	--	--	--	--			--	--	--	--	--	--
1.51005	2.19903	1.133	94.2305			--	--	--	--	--										--		--	--	--			--		--	--	--			--	--	--	--	--	--			--	--	--	--	--	--
1.50895	2.19489	1.1335	94.309			--	--	--	--	--										--		--	--	--			--		--	--	--			--	--	--	--	--	--			--	--	--	--	--	--
1.50811	2.19083	1.134	94.3396			--	--	--	--	--										--		--	--	--			--		--	--	--			--	--	--	--	--	--			--	--	--	--	--	--
1.50715	2.18697	1.1345	94.3285			--	--	--	--	--										--		--	--	--			--		--	--	--			--	--	--	--	--	--			--	--	--	--	--	--
1.50597	2.18281	1.135	94.33			--	--	--	--	--										--		--	--	--			--		--	--	--			--	--	--	--	--	--			--	--	--	--	--	--
1.50513	2.17875	1.1355	94.3358			--	--	--	--	--										--		--	--	--			--		--	--	--			--	--	--	--	--	--			--	--	--	--	--	--
1.50401	2.17467	1.136	94.343			--	--	--	--	--										--		--	--	--			--		--	--	--			--	--	--	--	--	--			--	--	--	--	--	--
1.50279	2.17048	1.1365	94.3434			--	--	--	--	--										--		--	--	--			--		--	--	--			--	--	--	--	--	--			--	--	--	--	--	--
1.50204	2.16653	1.137	94.3433			--	--	--	--	--										--		--	--	--			--		--	--	--			--	--	--	--	--	--			--	--	--	--	--	--
1.50111	2.1624	1.1375	94.376			--	--	--	--	--										--		--	--	--			--		--	--	--			--	--	--	--	--	--			--	--	--	--	--	--
1.50028	2.15848	1.138	94.3499			--	--	--	--	--										--		--	--	--			--		--	--	--			--	--	--	--	--	--			--	--	--	--	--	--
1.49917	2.15469	1.1385	94.3432			--	--	--	--	--										--		--	--	--			--		--	--	--			--	--	--	--	--	--			--	--	--	--	--	--
1.4981	2.15052	1.139	94.3436			--	--	--	--	--										--		--	--	--			--		--	--	--			--	--	--	--	--	--			--	--	--	--	--	--
1.49703	2.1467	1.1395	94.3328			--	--	--	--	--										--		--	--	--			--		--	--	--			--	--	--	--	--	--			--	--	--	--	--	--
1.49568	2.14266	1.14	94.3334			--	--	--	--	--										--		--	--	--			--		--	--	--			--	--	--	--	--	--			--	--	--	--	--	--
1.49494	2.13855	1.1405	94.3425			--	--	--	--	--										--		--	--	--			--		--	--	--			--	--	--	--	--	--			--	--	--	--	--	--
1.49396	2.13444	1.141	94.3617			--	--	--	--	--										--		--	--	--			--		--	--	--			--	--	--	--	--	--			--	--	--	--	--	--
1.49336	2.1304	1.1415	94.3687			--	--	--	--	--										--		--	--	--			--		--	--	--			--	--	--	--	--	--			--	--	--	--	--	--
1.49212	2.12644	1.142	94.3675			--	--	--	--	--										--		--	--	--			--		--	--	--			--	--	--	--	--	--			--	--	--	--	--	--
1.4916	2.12224	1.1425	94.4289			--	--	--	--	--										--		--	--	--			--		--	--	--			--	--	--	--	--	--			--	--	--	--	--	--
1.49	2.11819	1.143	94.3753			--	--	--	--	--										--		--	--	--			--		--	--	--			--	--	--	--	--	--			--	--	--	--	--	--
1.48873	2.11404	1.1435	94.3373			--	--	--	--	--										--		--	--	--			--		--	--	--			--	--	--	--	--	--			--	--	--	--	--	--
1.48757	2.10982	1.144	94.3922			--	--	--	--	--										--		--	--	--			--		--	--	--			--	--	--	--	--	--			--	--	--	--	--	--
1.4871	2.10596	1.1445	94.349			--	--	--	--	--										--		--	--	--			--		--	--	--			--	--	--	--	--	--			--	--	--	--	--	--
1.48623	2.10175	1.145	94.2922			--	--	--	--	--										--		--	--	--			--		--	--	--			--	--	--	--	--	--			--	--	--	--	--	--
1.48528	2.09768	1.1455	94.3833			--	--	--	--	--										--		--	--	--			--		--	--	--			--	--	--	--	--	--			--	--	--	--	--	--
1.48387	2.09357	1.146	94.337			--	--	--	--	--										--		--	--	--			--		--	--	--			--	--	--	--	--	--			--	--	--	--	--	--
1.48323	2.0894	1.1465	94.3696			--	--	--	--	--										--		--	--	--			--		--	--	--			--	--	--	--	--	--			--	--	--	--	--	--
1.48215	2.08514	1.147	94.3119			--	--	--	--	--										--		--	--	--			--		--	--	--			--	--	--	--	--	--			--	--	--	--	--	--
1.4815	2.08116	1.1475	94.2836			--	--	--	--	--										--		--	--	--			--		--	--	--			--	--	--	--	--	--			--	--	--	--	--	--
1.48001	2.07698	1.148	94.3437			--	--	--	--	--										--		--	--	--			--		--	--	--			--	--	--	--	--	--			--	--	--	--	--	--
1.4789	2.07266	1.1485	94.334			--	--	--	--	--										--		--	--	--			--		--	--	--			--	--	--	--	--	--			--	--	--	--	--	--
1.47846	2.06859	1.149	94.3399			--	--	--	--	--										--		--	--	--			--		--	--	--			--	--	--	--	--	--			--	--	--	--	--	--
1.47698	2.06417	1.1495	94.3268			--	--	--	--	--										--		--	--	--			--		--	--	--			--	--	--	--	--	--			--	--	--	--	--	--
1.47583	2.06002	1.15	94.38			--	--	--	--	--										--		--	--	--			--		--	--	--			--	--	--	--	--	--			--	--	--	--	--	--
1.47539	2.05596	1.1505	94.3455			--	--	--	--	--										--		--	--	--			--		--	--	--			--	--	--	--	--	--			--	--	--	--	--	--
1.47375	2.05144	1.151	94.3337			--	--	--	--	--										--		--	--	--			--		--	--	--			--	--	--	--	--	--			--	--	--	--	--	--
1.47279	2.04722	1.1515	94.2928			--	--	--	--	--										--		--	--	--			--		--	--	--			--	--	--	--	--	--			--	--	--	--	--	--
1.47221	2.04283	1.152	94.3649			--	--	--	--	--										--		--	--	--			--		--	--	--			--	--	--	--	--	--			--	--	--	--	--	--
1.47098	2.03841	1.1525	94.2275			--	--	--	--	--										--		--	--	--			--		--	--	--			--	--	--	--	--	--			--	--	--	--	--	--
1.47027	2.03429	1.153	94.2823			--	--	--	--	--										--		--	--	--			--		--	--	--			--	--	--	--	--	--			--	--	--	--	--	--
1.46888	2.02971	1.1535	94.5001			--	--	--	--	--										--		--	--	--			--		--	--	--			--	--	--	--	--	--			--	--	--	--	--	--
1.4677	2.0252	1.154	94.2664			--	--	--	--	--										--		--	--	--			--		--	--	--			--	--	--	--	--	--			--	--	--	--	--	--
1.46746	2.02086	1.1545	94.3842			--	--	--	--	--										--		--	--	--			--		--	--	--			--	--	--	--	--	--			--	--	--	--	--	--
1.4662	2.01625	1.155	94.322			--	--	--	--	--										--		--	--	--			--		--	--	--			--	--	--	--	--	--			--	--	--	--	--	--
1.46519	2.01196	1.1555	94.1784			--	--	--	--	--										--		--	--	--			--		--	--	--			--	--	--	--	--	--			--	--	--	--	--	--
1.46399	2.00738	1.156	94.329			--	--	--	--	--										--		--	--	--			--		--	--	--			--	--	--	--	--	--			--	--	--	--	--	--
1.46265	2.00268	1.1565	94.4778			--	--	--	--	--										--		--	--	--			--		--	--	--			--	--	--	--	--	--			--	--	--	--	--	--
1.46236	1.99827	1.157	94.4137			--	--	--	--	--										--		--	--	--			--		--	--	--			--	--	--	--	--	--			--	--	--	--	--	--
1.46143	1.99368	1.1575	94.3948			--	--	--	--	--										--		--	--	--			--		--	--	--			--	--	--	--	--	--			--	--	--	--	--	--
1.46014	1.98906	1.158	94.356			--	--	--	--	--										--		--	--	--			--		--	--	--			--	--	--	--	--	--			--	--	--	--	--	--
1.45927	1.98436	1.1585	94.3587			--	--	--	--	--										--		--	--	--			--		--	--	--			--	--	--	--	--	--			--	--	--	--	--	--
1.45767	1.97942	1.159	94.2559			--	--	--	--	--										--		--	--	--			--		--	--	--			--	--	--	--	--	--			--	--	--	--	--	--
1.45703	1.97479	1.1595	94.3284			--	--	--	--	--										--		--	--	--			--		--	--	--			--	--	--	--	--	--			--	--	--	--	--	--
1.45593	1.96983	1.16	94.3147			--	--	--	--	--										--		--	--	--			--		--	--	--			--	--	--	--	--	--			--	--	--	--	--	--
1.45511	1.96509	1.1605	94.3424			--	--	--	--	--										--		--	--	--			--		--	--	--			--	--	--	--	--	--			--	--	--	--	--	--
1.454	1.96041	1.161	94.3189			--	--	--	--	--										--		--	--	--			--		--	--	--			--	--	--	--	--	--			--	--	--	--	--	--
1.45342	1.95518	1.1615	94.2745			--	--	--	--	--										--		--	--	--			--		--	--	--			--	--	--	--	--	--			--	--	--	--	--	--
1.45223	1.95044	1.162	94.3472			--	--	--	--	--										--		--	--	--			--		--	--	--			--	--	--	--	--	--			--	--	--	--	--	--
1.45096	1.94545	1.1625	94.3129			--	--	--	--	--										--		--	--	--			--		--	--	--			--	--	--	--	--	--			--	--	--	--	--	--
1.44988	1.94024	1.163	94.2993			--	--	--	--	--										--		--	--	--			--		--	--	--			--	--	--	--	--	--			--	--	--	--	--	--
1.44911	1.93523	1.1635	94.3126			--	--	--	--	--										--		--	--	--			--		--	--	--			--	--	--	--	--	--			--	--	--	--	--	--
1.44806	1.93011	1.164	94.3694			--	--	--	--	--										--		--	--	--			--		--	--	--			--	--	--	--	--	--			--	--	--	--	--	--
1.44693	1.92507	1.1645	94.3011			--	--	--	--	--										--		--	--	--			--		--	--	--			--	--	--	--	--	--			--	--	--	--	--	--
1.44602	1.91971	1.165	94.3973			--	--	--	--	--										--		--	--	--			--		--	--	--			--	--	--	--	--	--			--	--	--	--	--	--
1.44495	1.91416	1.1655	94.3531			--	--	--	--	--										--		--	--	--			--		--	--	--			--	--	--	--	--	--			--	--	--	--	--	--
1.44382	1.90905	1.166	94.2318			--	--	--	--	--										--		--	--	--			--		--	--	--			--	--	--	--	--	--			--	--	--	--	--	--
1.44291	1.90359	1.1665	94.4389			--	--	--	--	--										--		--	--	--			--		--	--	--			--	--	--	--	--	--			--	--	--	--	--	--
1.4425	1.89828	1.167	94.2922			--	--	--	--	--										--		--	--	--			--		--	--	--			--	--	--	--	--	--			--	--	--	--	--	--
1.44095	1.89267	1.1675	94.3069			--	--	--	--	--										--		--	--	--			--		--	--	--			--	--	--	--	--	--			--	--	--	--	--	--
1.43998	1.88708	1.168	94.3173			--	--	--	--	--										--		--	--	--			--		--	--	--			--	--	--	--	--	--			--	--	--	--	--	--
1.43896	1.88132	1.1685	94.3619			--	--	--	--	--										--		--	--	--			--		--	--	--			--	--	--	--	--	--			--	--	--	--	--	--
1.43815	1.87569	1.169	94.3603			--	--	--	--	--										--		--	--	--			--		--	--	--			--	--	--	--	--	--			--	--	--	--	--	--
1.43706	1.86991	1.1695	94.3603			--	--	--	--	--										--		--	--	--			--		--	--	--			--	--	--	--	--	--			--	--	--	--	--	--
1.43571	1.86425	1.17	94.3198			--	--	--	--	--										--		--	--	--			--		--	--	--			--	--	--	--	--	--			--	--	--	--	--	--
1.43536	1.85836	1.1705	94.3234			--	--	--	--	--										--		--	--	--			--		--	--	--			--	--	--	--	--	--			--	--	--	--	--	--
1.43414	1.85227	1.171	94.2799			--	--	--	--	--										--		--	--	--			--		--	--	--			--	--	--	--	--	--			--	--	--	--	--	--
1.43298	1.84645	1.1715	94.38			--	--	--	--	--										--		--	--	--			--		--	--	--			--	--	--	--	--	--			--	--	--	--	--	--
1.43191	1.84014	1.172	94.3281			--	--	--	--	--										--		--	--	--			--		--	--	--			--	--	--	--	--	--			--	--	--	--	--	--
1.43098	1.83398	1.1725	94.3501			--	--	--	--	--										--		--	--	--			--		--	--	--			--	--	--	--	--	--			--	--	--	--	--	--
1.43006	1.82772	1.173	94.2967			--	--	--	--	--										--		--	--	--			--		--	--	--			--	--	--	--	--	--			--	--	--	--	--	--
1.42917	1.82155	1.1735	94.3419			--	--	--	--	--										--		--	--	--			--		--	--	--			--	--	--	--	--	--			--	--	--	--	--	--
1.4284	1.81514	1.174	94.353			--	--	--	--	--										--		--	--	--			--		--	--	--			--	--	--	--	--	--			--	--	--	--	--	--
1.42709	1.80862	1.1745	94.2818			--	--	--	--	--										--		--	--	--			--		--	--	--			--	--	--	--	--	--			--	--	--	--	--	--
1.42603	1.80173	1.175	94.3796			--	--	--	--	--										--		--	--	--			--		--	--	--			--	--	--	--	--	--			--	--	--	--	--	--
1.42493	1.79528	1.1755	94.3441			--	--	--	--	--										--		--	--	--			--		--	--	--			--	--	--	--	--	--			--	--	--	--	--	--
1.42406	1.78846	1.176	94.3141			--	--	--	--	--										--		--	--	--			--		--	--	--			--	--	--	--	--	--			--	--	--	--	--	--
1.42293	1.78166	1.1765	94.3361			--	--	--	--	--										--		--	--	--			--		--	--	--			--	--	--	--	--	--			--	--	--	--	--	--
1.42197	1.77505	1.177	94.2711			--	--	--	--	--										--		--	--	--			--		--	--	--			--	--	--	--	--	--			--	--	--	--	--	--
1.42103	1.76779	1.1775	94.3909			--	--	--	--	--										--		--	--	--			--		--	--	--			--	--	--	--	--	--			--	--	--	--	--	--
1.42025	1.76031	1.178	94.3591			--	--	--	--	--										--		--	--	--			--		--	--	--			--	--	--	--	--	--			--	--	--	--	--	--
1.41882	1.75278	1.1785	94.295			--	--	--	--	--										--		--	--	--			--		--	--	--			--	--	--	--	--	--			--	--	--	--	--	--
1.41803	1.74567	1.179	94.345			--	--	--	--	--										--		--	--	--			--		--	--	--			--	--	--	--	--	--			--	--	--	--	--	--
1.41676	1.73857	1.1795	94.3722			--	--	--	--	--										--		--	--	--			--		--	--	--			--	--	--	--	--	--			--	--	--	--	--	--
1.4162	1.73114	1.18	94.2226			--	--	--	--	--										--		--	--	--			--		--	--	--			--	--	--	--	--	--			--	--	--	--	--	--
1.4145	1.72338	1.1805	94.3315			--	--	--	--	--										--		--	--	--			--		--	--	--			--	--	--	--	--	--			--	--	--	--	--	--
1.41357	1.71586	1.181	94.3599			--	--	--	--	--										--		--	--	--			--		--	--	--			--	--	--	--	--	--			--	--	--	--	--	--
1.41281	1.7079	1.1815	94.3993			--	--	--	--	--										--		--	--	--			--		--	--	--			--	--	--	--	--	--			--	--	--	--	--	--
1.41202	1.70024	1.182	94.3699			--	--	--	--	--										--		--	--	--			--		--	--	--			--	--	--	--	--	--			--	--	--	--	--	--
1.41127	1.69214	1.1825	94.3391			--	--	--	--	--										--		--	--	--			--		--	--	--			--	--	--	--	--	--			--	--	--	--	--	--
1.41002	1.68416	1.183	94.3372			--	--	--	--	--										--		--	--	--			--		--	--	--			--	--	--	--	--	--			--	--	--	--	--	--
1.40914	1.67611	1.1835	94.3124			--	--	--	--	--										--		--	--	--			--		--	--	--			--	--	--	--	--	--			--	--	--	--	--	--
1.40785	1.66758	1.184	94.267			--	--	--	--	--										--		--	--	--			--		--	--	--			--	--	--	--	--	--			--	--	--	--	--	--
1.40713	1.65922	1.1845	94.2398			--	--	--	--	--										--		--	--	--			--		--	--	--			--	--	--	--	--	--			--	--	--	--	--	--
1.40578	1.65068	1.185	94.3838			--	--	--	--	--										--		--	--	--			--		--	--	--			--	--	--	--	--	--			--	--	--	--	--	--
1.40482	1.64181	1.1855	94.3331			--	--	--	--	--										--		--	--	--			--		--	--	--			--	--	--	--	--	--			--	--	--	--	--	--
1.40438	1.63333	1.186	94.35			--	--	--	--	--										--		--	--	--			--		--	--	--			--	--	--	--	--	--			--	--	--	--	--	--
1.40305	1.62437	1.1865	94.2986			--	--	--	--	--										--		--	--	--			--		--	--	--			--	--	--	--	--	--			--	--	--	--	--	--
1.40215	1.61517	1.187	94.3077			--	--	--	--	--										--		--	--	--			--		--	--	--			--	--	--	--	--	--			--	--	--	--	--	--
1.40104	1.60643	1.1875	94.3469			--	--	--	--	--										--		--	--	--			--		--	--	--			--	--	--	--	--	--			--	--	--	--	--	--
1.39991	1.59669	1.188	94.2847			--	--	--	--	--										--		--	--	--			--		--	--	--			--	--	--	--	--	--			--	--	--	--	--	--
1.39941	1.58739	1.1885	94.3039			--	--	--	--	--										--		--	--	--			--		--	--	--			--	--	--	--	--	--			--	--	--	--	--	--
1.39781	1.57798	1.189	94.3115			--	--	--	--	--										--		--	--	--			--		--	--	--			--	--	--	--	--	--			--	--	--	--	--	--
1.39703	1.56852	1.1895	94.2693			--	--	--	--	--										--		--	--	--			--		--	--	--			--	--	--	--	--	--			--	--	--	--	--	--
1.39599	1.55887	1.19	94.4308			--	--	--	--	--										--		--	--	--			--		--	--	--			--	--	--	--	--	--			--	--	--	--	--	--
1.39489	1.54876	1.1905	94.3706			--	--	--	--	--										--		--	--	--			--		--	--	--			--	--	--	--	--	--			--	--	--	--	--	--
1.39353	1.53841	1.191	94.2737			--	--	--	--	--										--		--	--	--			--		--	--	--			--	--	--	--	--	--			--	--	--	--	--	--
1.39287	1.52848	1.1915	94.1801			--	--	--	--	--										--		--	--	--			--		--	--	--			--	--	--	--	--	--			--	--	--	--	--	--
1.39183	1.51792	1.192	94.2626			--	--	--	--	--										--		--	--	--			--		--	--	--			--	--	--	--	--	--			--	--	--	--	--	--
1.39127	1.50769	1.1925	94.3047			--	--	--	--	--										--		--	--	--			--		--	--	--			--	--	--	--	--	--			--	--	--	--	--	--
1.39009	1.49712	1.193	94.3787			--	--	--	--	--										--		--	--	--			--		--	--	--			--	--	--	--	--	--			--	--	--	--	--	--
1.38892	1.4861	1.1935	94.4188			--	--	--	--	--										--		--	--	--			--		--	--	--			--	--	--	--	--	--			--	--	--	--	--	--
1.388	1.47521	1.194	94.3678			--	--	--	--	--										--		--	--	--			--		--	--	--			--	--	--	--	--	--			--	--	--	--	--	--
1.38728	1.464	1.1945	94.3543			--	--	--	--	--										--		--	--	--			--		--	--	--			--	--	--	--	--	--			--	--	--	--	--	--
1.38649	1.45273	1.195	94.3576			--	--	--	--	--										--		--	--	--			--		--	--	--			--	--	--	--	--	--			--	--	--	--	--	--
1.38478	1.44153	1.1955	94.3155			--	--	--	--	--										--		--	--	--			--		--	--	--			--	--	--	--	--	--			--	--	--	--	--	--
1.38387	1.43016	1.196	94.2974			--	--	--	--	--										--		--	--	--			--		--	--	--			--	--	--	--	--	--			--	--	--	--	--	--
1.38326	1.4184	1.1965	94.3051			--	--	--	--	--										--		--	--	--			--		--	--	--			--	--	--	--	--	--			--	--	--	--	--	--
1.38191	1.40667	1.197	94.29			--	--	--	--	--										--		--	--	--			--		--	--	--			--	--	--	--	--	--			--	--	--	--	--	--
1.38115	1.39425	1.1975	94.3938			--	--	--	--	--										--		--	--	--			--		--	--	--			--	--	--	--	--	--			--	--	--	--	--	--
1.37985	1.38232	1.198	94.3625			--	--	--	--	--										--		--	--	--			--		--	--	--			--	--	--	--	--	--			--	--	--	--	--	--
1.37881	1.37001	1.1985	94.2941			--	--	--	--	--										--		--	--	--			--		--	--	--			--	--	--	--	--	--			--	--	--	--	--	--
1.37793	1.35759	1.199	94.3294			--	--	--	--	--										--		--	--	--			--		--	--	--			--	--	--	--	--	--			--	--	--	--	--	--
1.37679	1.34523	1.1995	94.2639			--	--	--	--	--										--		--	--	--			--		--	--	--			--	--	--	--	--	--			--	--	--	--	--	--
1.376	1.33215	1.2	94.3335			--	--	--	--	--										--		--	--	--			--		--	--	--			--	--	--	--	--	--			--	--	--	--	--	--
1.37509	1.31905	1.2005	94.294			--	--	--	--	--										--		--	--	--			--		--	--	--			--	--	--	--	--	--			--	--	--	--	--	--
1.37375	1.30604	1.201	94.2759			--	--	--	--	--										--		--	--	--			--		--	--	--			--	--	--	--	--	--			--	--	--	--	--	--
1.37319	1.29247	1.2015	94.3333			--	--	--	--	--										--		--	--	--			--		--	--	--			--	--	--	--	--	--			--	--	--	--	--	--
1.37185	1.27943	1.202	94.3509			--	--	--	--	--										--		--	--	--			--		--	--	--			--	--	--	--	--	--			--	--	--	--	--	--
1.37165	1.26604	1.2025	94.3209			--	--	--	--	--										--		--	--	--			--		--	--	--			--	--	--	--	--	--			--	--	--	--	--	--
1.36989	1.25181	1.203	94.3595			--	--	--	--	--										--		--	--	--			--		--	--	--			--	--	--	--	--	--			--	--	--	--	--	--
1.3689	1.23819	1.2035	94.2821			--	--	--	--	--										--		--	--	--			--		--	--	--			--	--	--	--	--	--			--	--	--	--	--	--
1.36778	1.22386	1.204	94.3219			--	--	--	--	--										--		--	--	--			--		--	--	--			--	--	--	--	--	--			--	--	--	--	--	--
1.36775	1.20951	1.2045	94.3276			--	--	--	--	--										--		--	--	--			--		--	--	--			--	--	--	--	--	--			--	--	--	--	--	--
1.36613	1.19517	1.205	94.3326			--	--	--	--	--										--		--	--	--			--		--	--	--			--	--	--	--	--	--			--	--	--	--	--	--
1.36512	1.1805	1.2055	94.2927			--	--	--	--	--										--		--	--	--			--		--	--	--			--	--	--	--	--	--			--	--	--	--	--	--
1.36398	1.16591	1.206	94.3066			--	--	--	--	--										--		--	--	--			--		--	--	--			--	--	--	--	--	--			--	--	--	--	--	--
1.36286	1.15071	1.2065	94.3343			--	--	--	--	--										--		--	--	--			--		--	--	--			--	--	--	--	--	--			--	--	--	--	--	--
1.36206	1.13511	1.207	94.304			--	--	--	--	--										--		--	--	--			--		--	--	--			--	--	--	--	--	--			--	--	--	--	--	--
1.36086	1.12006	1.2075	94.352			--	--	--	--	--										--		--	--	--			--		--	--	--			--	--	--	--	--	--			--	--	--	--	--	--
1.36007	1.10407	1.208	94.3276			--	--	--	--	--										--		--	--	--			--		--	--	--			--	--	--	--	--	--			--	--	--	--	--	--
1.35924	1.0886	1.2085	94.3264			--	--	--	--	--										--		--	--	--			--		--	--	--			--	--	--	--	--	--			--	--	--	--	--	--
1.35778	1.073	1.209	94.3617			--	--	--	--	--										--		--	--	--			--		--	--	--			--	--	--	--	--	--			--	--	--	--	--	--
1.3571	1.05652	1.2095	94.3021			--	--	--	--	--										--		--	--	--			--		--	--	--			--	--	--	--	--	--			--	--	--	--	--	--
1.35618	1.04034	1.21	94.3345			--	--	--	--	--										--		--	--	--			--		--	--	--			--	--	--	--	--	--			--	--	--	--	--	--
1.35515	1.02367	1.2105	94.339			--	--	--	--	--										--		--	--	--			--		--	--	--			--	--	--	--	--	--			--	--	--	--	--	--
1.35391	1.0071	1.211	94.2745			--	--	--	--	--										--		--	--	--			--		--	--	--			--	--	--	--	--	--			--	--	--	--	--	--
1.35288	0.99059	1.2115	94.3649			--	--	--	--	--										--		--	--	--			--		--	--	--			--	--	--	--	--	--			--	--	--	--	--	--
1.35178	0.97362	1.212	94.3142			--	--	--	--	--										--		--	--	--			--		--	--	--			--	--	--	--	--	--			--	--	--	--	--	--
1.35107	0.95644	1.2125	94.3014			--	--	--	--	--										--		--	--	--			--		--	--	--			--	--	--	--	--	--			--	--	--	--	--	--
1.34987	0.93915	1.213	94.3198			--	--	--	--	--										--		--	--	--			--		--	--	--			--	--	--	--	--	--			--	--	--	--	--	--
1.34861	0.92119	1.2135	94.2886			--	--	--	--	--										--		--	--	--			--		--	--	--			--	--	--	--	--	--			--	--	--	--	--	--
1.34815	0.90362	1.214	94.3649			--	--	--	--	--										--		--	--	--			--		--	--	--			--	--	--	--	--	--			--	--	--	--	--	--
1.34698	0.88562	1.2145	94.3086			--	--	--	--	--										--		--	--	--			--		--	--	--			--	--	--	--	--	--			--	--	--	--	--	--
1.34648	0.86798	1.215	94.3729			--	--	--	--	--										--		--	--	--			--		--	--	--			--	--	--	--	--	--			--	--	--	--	--	--
1.34503	0.84985	1.2155	94.283			--	--	--	--	--										--		--	--	--			--		--	--	--			--	--	--	--	--	--			--	--	--	--	--	--
1.34423	0.83141	1.216	94.2935			--	--	--	--	--										--		--	--	--			--		--	--	--			--	--	--	--	--	--			--	--	--	--	--	--
1.3431	0.81249	1.2165	94.3117			--	--	--	--	--										--		--	--	--			--		--	--	--			--	--	--	--	--	--			--	--	--	--	--	--
1.34252	0.7937	1.217	94.3507			--	--	--	--	--										--		--	--	--			--		--	--	--			--	--	--	--	--	--			--	--	--	--	--	--
1.34101	0.77461	1.2175	94.3133			--	--	--	--	--										--		--	--	--			--		--	--	--			--	--	--	--	--	--			--	--	--	--	--	--
1.33989	0.75595	1.218	94.3172			--	--	--	--	--										--		--	--	--			--		--	--	--			--	--	--	--	--	--			--	--	--	--	--	--
1.33934	0.73704	1.2185	94.3578			--	--	--	--	--										--		--	--	--			--		--	--	--			--	--	--	--	--	--			--	--	--	--	--	--
1.33799	0.71755	1.219	94.3428			--	--	--	--	--										--		--	--	--			--		--	--	--			--	--	--	--	--	--			--	--	--	--	--	--
1.33702	0.69826	1.2195	94.3421			--	--	--	--	--										--		--	--	--			--		--	--	--			--	--	--	--	--	--			--	--	--	--	--	--
1.3359	0.67805	1.22	94.3277			--	--	--	--	--										--		--	--	--			--		--	--	--			--	--	--	--	--	--			--	--	--	--	--	--
1.33497	0.6583	1.2205	94.3512			--	--	--	--	--										--		--	--	--			--		--	--	--			--	--	--	--	--	--			--	--	--	--	--	--
1.3339	0.63832	1.221	94.3232			--	--	--	--	--										--		--	--	--			--		--	--	--			--	--	--	--	--	--			--	--	--	--	--	--
1.33325	0.61849	1.2215	94.2063			--	--	--	--	--										--		--	--	--			--		--	--	--			--	--	--	--	--	--			--	--	--	--	--	--
1.33201	0.59833	1.222	94.2428			--	--	--	--	--										--		--	--	--			--		--	--	--			--	--	--	--	--	--			--	--	--	--	--	--
1.33133	0.57785	1.2225	94.3083			--	--	--	--	--										--		--	--	--			--		--	--	--			--	--	--	--	--	--			--	--	--	--	--	--
1.32974	0.5568	1.223	94.3494			--	--	--	--	--										--		--	--	--			--		--	--	--			--	--	--	--	--	--			--	--	--	--	--	--
1.32905	0.53653	1.2235	94.3832			--	--	--	--	--										--		--	--	--			--		--	--	--			--	--	--	--	--	--			--	--	--	--	--	--
1.32818	0.51533	1.224	94.4796			--	--	--	--	--										--		--	--	--			--		--	--	--			--	--	--	--	--	--			--	--	--	--	--	--
1.32732	0.49475	1.2245	94.4013			--	--	--	--	--										--		--	--	--			--		--	--	--			--	--	--	--	--	--			--	--	--	--	--	--
1.326	0.47392	1.225	94.3141			--	--	--	--	--										--		--	--	--			--		--	--	--			--	--	--	--	--	--			--	--	--	--	--	--
1.32502	0.44959	1.2255	94.3146			--	--	--	--	--										--		--	--	--			--		--	--	--			--	--	--	--	--	--			--	--	--	--	--	--
1.32389	0.42533	1.226	94.3859			--	--	--	--	--										--		--	--	--			--		--	--	--			--	--	--	--	--	--			--	--	--	--	--	--
1.32295	0.40392	1.2265	94.3249			--	--	--	--	--										--		--	--	--			--		--	--	--			--	--	--	--	--	--			--	--	--	--	--	--
1.32156	0.38197	1.227	94.3667			--	--	--	--	--										--		--	--	--			--		--	--	--			--	--	--	--	--	--			--	--	--	--	--	--
1.3207	0.36072	1.2275	94.3339			--	--	--	--	--										--		--	--	--			--		--	--	--			--	--	--	--	--	--			--	--	--	--	--	--
1.31985	0.33919	1.228	94.3502			--	--	--	--	--										--		--	--	--			--		--	--	--			--	--	--	--	--	--			--	--	--	--	--	--
1.31881	0.31706	1.2285	94.3462			--	--	--	--	--										--		--	--	--			--		--	--	--			--	--	--	--	--	--			--	--	--	--	--	--
1.3178	0.29539	1.229	94.1964			--	--	--	--	--										--		--	--	--			--		--	--	--			--	--	--	--	--	--			--	--	--	--	--	--
1.31696	0.27306	1.2295	94.4081			--	--	--	--	--										--		--	--	--			--		--	--	--			--	--	--	--	--	--			--	--	--	--	--	--
1.31563	0.2509	1.23	94.3769			--	--	--	--	--										--		--	--	--			--		--	--	--			--	--	--	--	--	--			--	--	--	--	--	--
1.31478	0.2287	1.2305	94.2899			--	--	--	--	--										--		--	--	--			--		--	--	--			--	--	--	--	--	--			--	--	--	--	--	--
1.31375	0.20649	1.231	94.3748			--	--	--	--	--										--		--	--	--			--		--	--	--			--	--	--	--	--	--			--	--	--	--	--	--
1.31289	0.18439	1.2315	94.3596			--	--	--	--	--										--		--	--	--			--		--	--	--			--	--	--	--	--	--			--	--	--	--	--	--
1.31187	0.16177	1.232	94.1762			--	--	--	--	--										--		--	--	--			--		--	--	--			--	--	--	--	--	--			--	--	--	--	--	--
1.31108	0.13875	1.2325	94.2369			--	--	--	--	--										--		--	--	--			--		--	--	--			--	--	--	--	--	--			--	--	--	--	--	--
1.30991	0.1164	1.233	94.2987			--	--	--	--	--										--		--	--	--			--		--	--	--			--	--	--	--	--	--			--	--	--	--	--	--
1.30882	0.09346	1.2335	94.3183			--	--	--	--	--										--		--	--	--			--		--	--	--			--	--	--	--	--	--			--	--	--	--	--	--
1.30763	0.0711	1.234	94.3519			--	--	--	--	--										--		--	--	--			--		--	--	--			--	--	--	--	--	--			--	--	--	--	--	--
1.30673	0.04615	1.2345	94.3305			--	--	--	--	--										--		--	--	--			--		--	--	--			--	--	--	--	--	--			--	--	--	--	--	--
1.30569	0.02028	1.235	94.3487			--	--	--	--	--										--		--	--	--			--		--	--	--			--	--	--	--	--	--			--	--	--	--	--	--
1.30487	-0.00264	1.2355	94.3484			--	--	--	--	--										--		--	--	--			--		--	--	--			--	--	--	--	--	--			--	--	--	--	--	--
1.30386	-0.02542	1.236	94.3423			--	--	--	--	--										--		--	--	--			--		--	--	--			--	--	--	--	--	--			--	--	--	--	--	--
1.30298	-0.0487	1.2365	94.3512			--	--	--	--	--										--		--	--	--			--		--	--	--			--	--	--	--	--	--			--	--	--	--	--	--
1.30184	-0.07115	1.237	94.3382			--	--	--	--	--										--		--	--	--			--		--	--	--			--	--	--	--	--	--			--	--	--	--	--	--
1.30055	-0.09381	1.2375	94.3481			--	--	--	--	--										--		--	--	--			--		--	--	--			--	--	--	--	--	--			--	--	--	--	--	--
1.29919	-0.11751	1.238	94.3603			--	--	--	--	--										--		--	--	--			--		--	--	--			--	--	--	--	--	--			--	--	--	--	--	--
1.29861	-0.14154	1.2385	94.3579			--	--	--	--	--										--		--	--	--			--		--	--	--			--	--	--	--	--	--			--	--	--	--	--	--
1.29724	-0.165	1.239	94.3685			--	--	--	--	--										--		--	--	--			--		--	--	--			--	--	--	--	--	--			--	--	--	--	--	--
1.29687	-0.18797	1.2395	94.3502			--	--	--	--	--										--		--	--	--			--		--	--	--			--	--	--	--	--	--			--	--	--	--	--	--
1.29553	-0.21072	1.24	94.37			--	--	--	--	--										--		--	--	--			--		--	--	--			--	--	--	--	--	--			--	--	--	--	--	--
1.29465	-0.23349	1.2405	94.3446			--	--	--	--	--										--		--	--	--			--		--	--	--			--	--	--	--	--	--			--	--	--	--	--	--
1.2938	-0.25643	1.241	94.3638			--	--	--	--	--										--		--	--	--			--		--	--	--			--	--	--	--	--	--			--	--	--	--	--	--
1.29276	-0.27935	1.2415	94.3633			--	--	--	--	--										--		--	--	--			--		--	--	--			--	--	--	--	--	--			--	--	--	--	--	--
1.29195	-0.30315	1.242	94.3645			--	--	--	--	--										--		--	--	--			--		--	--	--			--	--	--	--	--	--			--	--	--	--	--	--
1.29092	-0.32571	1.2425	94.3559			--	--	--	--	--										--		--	--	--			--		--	--	--			--	--	--	--	--	--			--	--	--	--	--	--
1.28949	-0.34885	1.243	94.3537			--	--	--	--	--										--		--	--	--			--		--	--	--			--	--	--	--	--	--			--	--	--	--	--	--
1.28856	-0.37134	1.2435	94.3735			--	--	--	--	--										--		--	--	--			--		--	--	--			--	--	--	--	--	--			--	--	--	--	--	--
1.28732	-0.3938	1.244	94.3594			--	--	--	--	--										--		--	--	--			--		--	--	--			--	--	--	--	--	--			--	--	--	--	--	--
1.28655	-0.41713	1.2445	94.3624			--	--	--	--	--										--		--	--	--			--		--	--	--			--	--	--	--	--	--			--	--	--	--	--	--
1.28568	-0.43985	1.245	94.3401			--	--	--	--	--										--		--	--	--			--		--	--	--			--	--	--	--	--	--			--	--	--	--	--	--
1.28434	-0.4628	1.2455	94.3522			--	--	--	--	--										--		--	--	--			--		--	--	--			--	--	--	--	--	--			--	--	--	--	--	--
1.28365	-0.48596	1.246	94.36			--	--	--	--	--										--		--	--	--			--		--	--	--			--	--	--	--	--	--			--	--	--	--	--	--
1.28244	-0.50823	1.2465	94.3684			--	--	--	--	--										--		--	--	--			--		--	--	--			--	--	--	--	--	--			--	--	--	--	--	--
1.28158	-0.53076	1.247	94.3684			--	--	--	--	--										--		--	--	--			--		--	--	--			--	--	--	--	--	--			--	--	--	--	--	--
1.28064	-0.55378	1.2475	94.3712			--	--	--	--	--										--		--	--	--			--		--	--	--			--	--	--	--	--	--			--	--	--	--	--	--
1.27929	-0.57638	1.248	94.3758			--	--	--	--	--										--		--	--	--			--		--	--	--			--	--	--	--	--	--			--	--	--	--	--	--
1.27875	-0.59984	1.2485	94.3672			--	--	--	--	--										--		--	--	--			--		--	--	--			--	--	--	--	--	--			--	--	--	--	--	--
1.27718	-0.62246	1.249	94.3737			--	--	--	--	--										--		--	--	--			--		--	--	--			--	--	--	--	--	--			--	--	--	--	--	--
1.27655	-0.64533	1.2495	94.3408			--	--	--	--	--										--		--	--	--			--		--	--	--			--	--	--	--	--	--			--	--	--	--	--	--
1.27539	-0.66793	1.25	94.3649			--	--	--	--	--										--		--	--	--			--		--	--	--			--	--	--	--	--	--			--	--	--	--	--	--
1.27443	-0.69038	1.2505	94.3628			--	--	--	--	--										--		--	--	--			--		--	--	--			--	--	--	--	--	--			--	--	--	--	--	--
1.27365	-0.71374	1.251	94.3619			--	--	--	--	--										--		--	--	--			--		--	--	--			--	--	--	--	--	--			--	--	--	--	--	--
1.27254	-0.73707	1.2515	94.3765			--	--	--	--	--										--		--	--	--			--		--	--	--			--	--	--	--	--	--			--	--	--	--	--	--
1.27129	-0.76001	1.252	94.377			--	--	--	--	--										--		--	--	--			--		--	--	--			--	--	--	--	--	--			--	--	--	--	--	--
1.2706	-0.7837	1.2525	94.3653			--	--	--	--	--										--		--	--	--			--		--	--	--			--	--	--	--	--	--			--	--	--	--	--	--
1.26955	-0.80655	1.253	94.3579			--	--	--	--	--										--		--	--	--			--		--	--	--			--	--	--	--	--	--			--	--	--	--	--	--
1.26864	-0.82963	1.2535	94.3501			--	--	--	--	--										--		--	--	--			--		--	--	--			--	--	--	--	--	--			--	--	--	--	--	--
1.26745	-0.85369	1.254	94.3598			--	--	--	--	--										--		--	--	--			--		--	--	--			--	--	--	--	--	--			--	--	--	--	--	--
1.26659	-0.87713	1.2545	94.3782			--	--	--	--	--										--		--	--	--			--		--	--	--			--	--	--	--	--	--			--	--	--	--	--	--
1.26543	-0.90123	1.255	94.3727			--	--	--	--	--										--		--	--	--			--		--	--	--			--	--	--	--	--	--			--	--	--	--	--	--
1.26454	-0.92548	1.2555	94.384			--	--	--	--	--										--		--	--	--			--		--	--	--			--	--	--	--	--	--			--	--	--	--	--	--
1.2637	-0.94954	1.256	94.3711			--	--	--	--	--										--		--	--	--			--		--	--	--			--	--	--	--	--	--			--	--	--	--	--	--
1.26219	-0.97388	1.2565	94.3582			--	--	--	--	--										--		--	--	--			--		--	--	--			--	--	--	--	--	--			--	--	--	--	--	--
1.2615	-0.99861	1.257	94.3537			--	--	--	--	--										--		--	--	--			--		--	--	--			--	--	--	--	--	--			--	--	--	--	--	--
1.2606	-1.02373	1.2575	94.3511			--	--	--	--	--										--		--	--	--			--		--	--	--			--	--	--	--	--	--			--	--	--	--	--	--
1.25952	-1.0497	1.258	94.3462			--	--	--	--	--										--		--	--	--			--		--	--	--			--	--	--	--	--	--			--	--	--	--	--	--
1.2582	-1.07501	1.2585	94.3548			--	--	--	--	--										--		--	--	--			--		--	--	--			--	--	--	--	--	--			--	--	--	--	--	--
1.25749	-1.10179	1.259	94.364			--	--	--	--	--										--		--	--	--			--		--	--	--			--	--	--	--	--	--			--	--	--	--	--	--
1.25643	-1.12879	1.2595	94.3767			--	--	--	--	--										--		--	--	--			--		--	--	--			--	--	--	--	--	--			--	--	--	--	--	--
1.25542	-1.15516	1.26	94.3633			--	--	--	--	--										--		--	--	--			--		--	--	--			--	--	--	--	--	--			--	--	--	--	--	--
1.25455	-1.18266	1.2605	94.3338			--	--	--	--	--										--		--	--	--			--		--	--	--			--	--	--	--	--	--			--	--	--	--	--	--
1.25389	-1.2104	1.261	94.3525			--	--	--	--	--										--		--	--	--			--		--	--	--			--	--	--	--	--	--			--	--	--	--	--	--
1.25263	-1.2383	1.2615	94.3496			--	--	--	--	--										--		--	--	--			--		--	--	--			--	--	--	--	--	--			--	--	--	--	--	--
1.25139	-1.26725	1.262	94.3497			--	--	--	--	--										--		--	--	--			--		--	--	--			--	--	--	--	--	--			--	--	--	--	--	--
1.25078	-1.29563	1.2625	94.367			--	--	--	--	--										--		--	--	--			--		--	--	--			--	--	--	--	--	--			--	--	--	--	--	--
1.24933	-1.32462	1.263	94.3524			--	--	--	--	--										--		--	--	--			--		--	--	--			--	--	--	--	--	--			--	--	--	--	--	--
1.24829	-1.35478	1.2635	94.364			--	--	--	--	--										--		--	--	--			--		--	--	--			--	--	--	--	--	--			--	--	--	--	--	--
1.24732	-1.38477	1.264	94.3688			--	--	--	--	--										--		--	--	--			--		--	--	--			--	--	--	--	--	--			--	--	--	--	--	--
1.24639	-1.41629	1.2645	94.3537			--	--	--	--	--										--		--	--	--			--		--	--	--			--	--	--	--	--	--			--	--	--	--	--	--
1.24562	-1.44746	1.265	94.3537			--	--	--	--	--										--		--	--	--			--		--	--	--			--	--	--	--	--	--			--	--	--	--	--	--
1.24432	-1.4794	1.2655	94.3469			--	--	--	--	--										--		--	--	--			--		--	--	--			--	--	--	--	--	--			--	--	--	--	--	--
1.24323	-1.51173	1.266	94.345			--	--	--	--	--										--		--	--	--			--		--	--	--			--	--	--	--	--	--			--	--	--	--	--	--
1.24256	-1.54446	1.2665	94.3572			--	--	--	--	--										--		--	--	--			--		--	--	--			--	--	--	--	--	--			--	--	--	--	--	--
1.24117	-1.57818	1.267	94.3705			--	--	--	--	--										--		--	--	--			--		--	--	--			--	--	--	--	--	--			--	--	--	--	--	--
1.24049	-1.61319	1.2675	94.3679			--	--	--	--	--										--		--	--	--			--		--	--	--			--	--	--	--	--	--			--	--	--	--	--	--
1.2391	-1.6476	1.268	94.3842			--	--	--	--	--										--		--	--	--			--		--	--	--			--	--	--	--	--	--			--	--	--	--	--	--
1.23843	-1.68319	1.2685	94.3756			--	--	--	--	--										--		--	--	--			--		--	--	--			--	--	--	--	--	--			--	--	--	--	--	--
1.23761	-1.7186	1.269	94.347			--	--	--	--	--										--		--	--	--			--		--	--	--			--	--	--	--	--	--			--	--	--	--	--	--
1.23729	-1.7545	1.2695	94.3589			--	--	--	--	--										--		--	--	--			--		--	--	--			--	--	--	--	--	--			--	--	--	--	--	--
1.23554	-1.79211	1.27	94.3602			--	--	--	--	--										--		--	--	--			--		--	--	--			--	--	--	--	--	--			--	--	--	--	--	--
1.23455	-1.8294	1.2705	94.3605			--	--	--	--	--										--		--	--	--			--		--	--	--			--	--	--	--	--	--			--	--	--	--	--	--
1.23327	-1.86795	1.271	94.3625			--	--	--	--	--										--		--	--	--			--		--	--	--			--	--	--	--	--	--			--	--	--	--	--	--
1.2326	-1.90706	1.2715	94.3356			--	--	--	--	--										--		--	--	--			--		--	--	--			--	--	--	--	--	--			--	--	--	--	--	--
1.23158	-1.946	1.272	94.3619			--	--	--	--	--										--		--	--	--			--		--	--	--			--	--	--	--	--	--			--	--	--	--	--	--
1.23046	-1.98551	1.2725	94.3625			--	--	--	--	--										--		--	--	--			--		--	--	--			--	--	--	--	--	--			--	--	--	--	--	--
1.22939	-2.02605	1.273	94.3585			--	--	--	--	--										--		--	--	--			--		--	--	--			--	--	--	--	--	--			--	--	--	--	--	--
1.22814	-2.06701	1.2735	94.3493			--	--	--	--	--										--		--	--	--			--		--	--	--			--	--	--	--	--	--			--	--	--	--	--	--
1.22734	-2.1094	1.274	94.3636			--	--	--	--	--										--		--	--	--			--		--	--	--			--	--	--	--	--	--			--	--	--	--	--	--
1.22659	-2.15135	1.2745	94.3547			--	--	--	--	--										--		--	--	--			--		--	--	--			--	--	--	--	--	--			--	--	--	--	--	--
1.22518	-2.19454	1.275	94.3606			--	--	--	--	--										--		--	--	--			--		--	--	--			--	--	--	--	--	--			--	--	--	--	--	--
1.22446	-2.23774	1.2755	94.355			--	--	--	--	--										--		--	--	--			--		--	--	--			--	--	--	--	--	--			--	--	--	--	--	--
1.22367	-2.28125	1.276	94.3683			--	--	--	--	--										--		--	--	--			--		--	--	--			--	--	--	--	--	--			--	--	--	--	--	--
1.22228	-2.32617	1.2765	94.3597			--	--	--	--	--										--		--	--	--			--		--	--	--			--	--	--	--	--	--			--	--	--	--	--	--
1.22157	-2.3712	1.277	94.3594			--	--	--	--	--										--		--	--	--			--		--	--	--			--	--	--	--	--	--			--	--	--	--	--	--
1.22035	-2.41651	1.2775	94.3602			--	--	--	--	--										--		--	--	--			--		--	--	--			--	--	--	--	--	--			--	--	--	--	--	--
1.21967	-2.46284	1.278	94.3641			--	--	--	--	--										--		--	--	--			--		--	--	--			--	--	--	--	--	--			--	--	--	--	--	--
1.21849	-2.5082	1.2785	94.3686			--	--	--	--	--										--		--	--	--			--		--	--	--			--	--	--	--	--	--			--	--	--	--	--	--
1.21743	-2.5543	1.279	94.3628			--	--	--	--	--										--		--	--	--			--		--	--	--			--	--	--	--	--	--			--	--	--	--	--	--
1.21638	-2.60104	1.2795	94.37			--	--	--	--	--										--		--	--	--			--		--	--	--			--	--	--	--	--	--			--	--	--	--	--	--
1.21544	-2.64734	1.28	94.3876			--	--	--	--	--										--		--	--	--			--		--	--	--			--	--	--	--	--	--			--	--	--	--	--	--
1.21425	-2.69632	1.2805	94.361			--	--	--	--	--										--		--	--	--			--		--	--	--			--	--	--	--	--	--			--	--	--	--	--	--
1.21351	-2.74232	1.281	94.369			--	--	--	--	--										--		--	--	--			--		--	--	--			--	--	--	--	--	--			--	--	--	--	--	--
1.21256	-2.78811	1.2815	94.3557			--	--	--	--	--										--		--	--	--			--		--	--	--			--	--	--	--	--	--			--	--	--	--	--	--
1.21161	-2.83354	1.282	94.3584			--	--	--	--	--										--		--	--	--			--		--	--	--			--	--	--	--	--	--			--	--	--	--	--	--
1.21061	-2.8784	1.2825	94.3373			--	--	--	--	--										--		--	--	--			--		--	--	--			--	--	--	--	--	--			--	--	--	--	--	--
1.20962	-2.92324	1.283	94.3616			--	--	--	--	--										--		--	--	--			--		--	--	--			--	--	--	--	--	--			--	--	--	--	--	--
1.20871	-2.96769	1.2835	94.3443			--	--	--	--	--										--		--	--	--			--		--	--	--			--	--	--	--	--	--			--	--	--	--	--	--
1.20739	-3.01042	1.284	94.3751			--	--	--	--	--										--		--	--	--			--		--	--	--			--	--	--	--	--	--			--	--	--	--	--	--
1.20617	-3.05328	1.2845	94.3776			--	--	--	--	--										--		--	--	--			--		--	--	--			--	--	--	--	--	--			--	--	--	--	--	--
1.20561	-3.09454	1.285	94.3584			--	--	--	--	--										--		--	--	--			--		--	--	--			--	--	--	--	--	--			--	--	--	--	--	--
1.20431	-3.1345	1.2855	94.3667			--	--	--	--	--										--		--	--	--			--		--	--	--			--	--	--	--	--	--			--	--	--	--	--	--
1.20367	-3.17415	1.286	94.3338			--	--	--	--	--										--		--	--	--			--		--	--	--			--	--	--	--	--	--			--	--	--	--	--	--
1.20284	-3.21198	1.2865	94.3547			--	--	--	--	--										--		--	--	--			--		--	--	--			--	--	--	--	--	--			--	--	--	--	--	--
1.20145	-3.24866	1.287	94.3449			--	--	--	--	--										--		--	--	--			--		--	--	--			--	--	--	--	--	--			--	--	--	--	--	--
1.20033	-3.28374	1.2875	94.3346			--	--	--	--	--										--		--	--	--			--		--	--	--			--	--	--	--	--	--			--	--	--	--	--	--
1.19945	-3.31656	1.288	94.3701			--	--	--	--	--										--		--	--	--			--		--	--	--			--	--	--	--	--	--			--	--	--	--	--	--
1.19859	-3.34752	1.2885	94.3675			--	--	--	--	--										--		--	--	--			--		--	--	--			--	--	--	--	--	--			--	--	--	--	--	--
1.1974	-3.37658	1.289	94.3465			--	--	--	--	--										--		--	--	--			--		--	--	--			--	--	--	--	--	--			--	--	--	--	--	--
1.19629	-3.40349	1.2895	94.3451			--	--	--	--	--										--		--	--	--			--		--	--	--			--	--	--	--	--	--			--	--	--	--	--	--
1.19554	-3.42903	1.29	94.3413			--	--	--	--	--										--		--	--	--			--		--	--	--			--	--	--	--	--	--			--	--	--	--	--	--
1.19438	-3.45133	1.2905	94.3414			--	--	--	--	--										--		--	--	--			--		--	--	--			--	--	--	--	--	--			--	--	--	--	--	--
1.19336	-3.47169	1.291	94.3348			--	--	--	--	--										--		--	--	--			--		--	--	--			--	--	--	--	--	--			--	--	--	--	--	--
1.19238	-3.48939	1.2915	94.3493			--	--	--	--	--										--		--	--	--			--		--	--	--			--	--	--	--	--	--			--	--	--	--	--	--
1.1916	-3.5046	1.292	94.3505			--	--	--	--	--										--		--	--	--			--		--	--	--			--	--	--	--	--	--			--	--	--	--	--	--
1.19052	-3.51832	1.2925	94.3549			--	--	--	--	--										--		--	--	--			--		--	--	--			--	--	--	--	--	--			--	--	--	--	--	--
1.18925	-3.52958	1.293	94.3462			--	--	--	--	--										--		--	--	--			--		--	--	--			--	--	--	--	--	--			--	--	--	--	--	--
1.18823	-3.53828	1.2935	94.3495			--	--	--	--	--										--		--	--	--			--		--	--	--			--	--	--	--	--	--			--	--	--	--	--	--
1.18773	-3.54503	1.294	94.3551			--	--	--	--	--										--		--	--	--			--		--	--	--			--	--	--	--	--	--			--	--	--	--	--	--
1.18649	-3.54828	1.2945	94.3195			--	--	--	--	--										--		--	--	--			--		--	--	--			--	--	--	--	--	--			--	--	--	--	--	--
1.18531	-3.54942	1.295	94.3466			--	--	--	--	--										--		--	--	--			--		--	--	--			--	--	--	--	--	--			--	--	--	--	--	--
1.18458	-3.54867	1.2955	94.3471			--	--	--	--	--										--		--	--	--			--		--	--	--			--	--	--	--	--	--			--	--	--	--	--	--
1.18346	-3.54451	1.296	94.36			--	--	--	--	--										--		--	--	--			--		--	--	--			--	--	--	--	--	--			--	--	--	--	--	--
1.1825	-3.53906	1.2965	94.3803			--	--	--	--	--										--		--	--	--			--		--	--	--			--	--	--	--	--	--			--	--	--	--	--	--
1.18153	-3.52995	1.297	94.3448			--	--	--	--	--										--		--	--	--			--		--	--	--			--	--	--	--	--	--			--	--	--	--	--	--
1.18033	-3.51802	1.2975	94.3341			--	--	--	--	--										--		--	--	--			--		--	--	--			--	--	--	--	--	--			--	--	--	--	--	--
1.17927	-3.50304	1.298	94.315			--	--	--	--	--										--		--	--	--			--		--	--	--			--	--	--	--	--	--			--	--	--	--	--	--
1.17889	-3.48478	1.2985	94.3405			--	--	--	--	--										--		--	--	--			--		--	--	--			--	--	--	--	--	--			--	--	--	--	--	--
1.17773	-3.46389	1.299	94.3436			--	--	--	--	--										--		--	--	--			--		--	--	--			--	--	--	--	--	--			--	--	--	--	--	--
1.17626	-3.43936	1.2995	94.3261			--	--	--	--	--										--		--	--	--			--		--	--	--			--	--	--	--	--	--			--	--	--	--	--	--
1.17537	-3.41114	1.3	94.3449			--	--	--	--	--										--		--	--	--			--		--	--	--			--	--	--	--	--	--			--	--	--	--	--	--
1.17457	-3.37954	1.3005	94.3335			--	--	--	--	--										--		--	--	--			--		--	--	--			--	--	--	--	--	--			--	--	--	--	--	--
1.17363	-3.34345	1.301	94.3512			--	--	--	--	--										--		--	--	--			--		--	--	--			--	--	--	--	--	--			--	--	--	--	--	--
1.17265	-3.30324	1.3015	94.3427			--	--	--	--	--										--		--	--	--			--		--	--	--			--	--	--	--	--	--			--	--	--	--	--	--
1.17143	-3.25941	1.302	94.3071			--	--	--	--	--										--		--	--	--			--		--	--	--			--	--	--	--	--	--			--	--	--	--	--	--
1.1708	-3.21075	1.3025	94.3144			--	--	--	--	--										--		--	--	--			--		--	--	--			--	--	--	--	--	--			--	--	--	--	--	--
1.16952	-3.15799	1.303	94.3293			--	--	--	--	--										--		--	--	--			--		--	--	--			--	--	--	--	--	--			--	--	--	--	--	--
1.16808	-3.10041	1.3035	94.3393			--	--	--	--	--										--		--	--	--			--		--	--	--			--	--	--	--	--	--			--	--	--	--	--	--
1.16754	-3.03828	1.304	94.3376			--	--	--	--	--										--		--	--	--			--		--	--	--			--	--	--	--	--	--			--	--	--	--	--	--
1.16629	-2.97136	1.3045	94.3166			--	--	--	--	--										--		--	--	--			--		--	--	--			--	--	--	--	--	--			--	--	--	--	--	--
1.16537	-2.90036	1.305	94.3419			--	--	--	--	--										--		--	--	--			--		--	--	--			--	--	--	--	--	--			--	--	--	--	--	--
1.16448	-2.82549	1.3055	94.342			--	--	--	--	--										--		--	--	--			--		--	--	--			--	--	--	--	--	--			--	--	--	--	--	--
1.16324	-2.74743	1.306	94.3229			--	--	--	--	--										--		--	--	--			--		--	--	--			--	--	--	--	--	--			--	--	--	--	--	--
1.16245	-2.66598	1.3065	94.2977			--	--	--	--	--										--		--	--	--			--		--	--	--			--	--	--	--	--	--			--	--	--	--	--	--
1.16136	-2.58266	1.307	94.2862			--	--	--	--	--										--		--	--	--			--		--	--	--			--	--	--	--	--	--			--	--	--	--	--	--
1.16007	-2.49779	1.3075	94.3111			--	--	--	--	--										--		--	--	--			--		--	--	--			--	--	--	--	--	--			--	--	--	--	--	--
1.1593	-2.41229	1.308	94.3121			--	--	--	--	--										--		--	--	--			--		--	--	--			--	--	--	--	--	--			--	--	--	--	--	--
1.15866	-2.32792	1.3085	94.3249			--	--	--	--	--										--		--	--	--			--		--	--	--			--	--	--	--	--	--			--	--	--	--	--	--
1.15723	-2.24455	1.309	94.2978			--	--	--	--	--										--		--	--	--			--		--	--	--			--	--	--	--	--	--			--	--	--	--	--	--
1.15636	-2.1631	1.3095	94.3341			--	--	--	--	--										--		--	--	--			--		--	--	--			--	--	--	--	--	--			--	--	--	--	--	--
1.15575	-2.08431	1.31	94.2757			--	--	--	--	--										--		--	--	--			--		--	--	--			--	--	--	--	--	--			--	--	--	--	--	--
1.15445	-2.00826	1.3105	94.3131			--	--	--	--	--										--		--	--	--			--		--	--	--			--	--	--	--	--	--			--	--	--	--	--	--
1.1535	-1.93568	1.311	94.2415			--	--	--	--	--										--		--	--	--			--		--	--	--			--	--	--	--	--	--			--	--	--	--	--	--
1.15243	-1.86705	1.3115	94.2971			--	--	--	--	--										--		--	--	--			--		--	--	--			--	--	--	--	--	--			--	--	--	--	--	--
1.15177	-1.80187	1.312	94.3117			--	--	--	--	--										--		--	--	--			--		--	--	--			--	--	--	--	--	--			--	--	--	--	--	--
1.15033	-1.7407	1.3125	94.2995			--	--	--	--	--										--		--	--	--			--		--	--	--			--	--	--	--	--	--			--	--	--	--	--	--
1.14963	-1.68303	1.313	94.3191			--	--	--	--	--										--		--	--	--			--		--	--	--			--	--	--	--	--	--			--	--	--	--	--	--
1.14859	-1.6286	1.3135	94.2965			--	--	--	--	--										--		--	--	--			--		--	--	--			--	--	--	--	--	--			--	--	--	--	--	--
1.14754	-1.57765	1.314	94.2457			--	--	--	--	--										--		--	--	--			--		--	--	--			--	--	--	--	--	--			--	--	--	--	--	--
1.14649	-1.53004	1.3145	94.292			--	--	--	--	--										--		--	--	--			--		--	--	--			--	--	--	--	--	--			--	--	--	--	--	--
1.14529	-1.48574	1.315	94.2471			--	--	--	--	--										--		--	--	--			--		--	--	--			--	--	--	--	--	--			--	--	--	--	--	--
1.14438	-1.44439	1.3155	94.2959			--	--	--	--	--										--		--	--	--			--		--	--	--			--	--	--	--	--	--			--	--	--	--	--	--
1.14352	-1.40545	1.316	94.2779			--	--	--	--	--										--		--	--	--			--		--	--	--			--	--	--	--	--	--			--	--	--	--	--	--
1.14287	-1.36921	1.3165	94.2413			--	--	--	--	--										--		--	--	--			--		--	--	--			--	--	--	--	--	--			--	--	--	--	--	--
1.14168	-1.33516	1.317	94.2529			--	--	--	--	--										--		--	--	--			--		--	--	--			--	--	--	--	--	--			--	--	--	--	--	--
1.14	-1.30325	1.3175	94.2549			--	--	--	--	--										--		--	--	--			--		--	--	--			--	--	--	--	--	--			--	--	--	--	--	--
1.1398	-1.27379	1.318	94.2208			--	--	--	--	--										--		--	--	--			--		--	--	--			--	--	--	--	--	--			--	--	--	--	--	--
1.1382	-1.24561	1.3185	94.2524			--	--	--	--	--										--		--	--	--			--		--	--	--			--	--	--	--	--	--			--	--	--	--	--	--
1.13751	-1.21983	1.319	94.2334			--	--	--	--	--										--		--	--	--			--		--	--	--			--	--	--	--	--	--			--	--	--	--	--	--
1.1363	-1.19533	1.3195	94.1867			--	--	--	--	--										--		--	--	--			--		--	--	--			--	--	--	--	--	--			--	--	--	--	--	--
1.13579	-1.17209	1.32	94.1518			--	--	--	--	--										--		--	--	--			--		--	--	--			--	--	--	--	--	--			--	--	--	--	--	--
1.13446	-1.15054	1.3205	94.253			--	--	--	--	--										--		--	--	--			--		--	--	--			--	--	--	--	--	--			--	--	--	--	--	--
1.13354	-1.13015	1.321	94.2493			--	--	--	--	--										--		--	--	--			--		--	--	--			--	--	--	--	--	--			--	--	--	--	--	--
1.13261	-1.11098	1.3215	94.2315			--	--	--	--	--										--		--	--	--			--		--	--	--			--	--	--	--	--	--			--	--	--	--	--	--
1.13131	-1.09332	1.322	94.2095			--	--	--	--	--										--		--	--	--			--		--	--	--			--	--	--	--	--	--			--	--	--	--	--	--
1.13057	-1.0763	1.3225	94.1956			--	--	--	--	--										--		--	--	--			--		--	--	--			--	--	--	--	--	--			--	--	--	--	--	--
1.12973	-1.06039	1.323	94.1818			--	--	--	--	--										--		--	--	--			--		--	--	--			--	--	--	--	--	--			--	--	--	--	--	--
1.1283	-1.04534	1.3235	94.1586			--	--	--	--	--										--		--	--	--			--		--	--	--			--	--	--	--	--	--			--	--	--	--	--	--
1.12765	-1.03105	1.324	94.1298			--	--	--	--	--										--		--	--	--			--		--	--	--			--	--	--	--	--	--			--	--	--	--	--	--
1.12649	-1.01782	1.3245	94.1017			--	--	--	--	--										--		--	--	--			--		--	--	--			--	--	--	--	--	--			--	--	--	--	--	--
1.12543	-1.00533	1.325	94.0737			--	--	--	--	--										--		--	--	--			--		--	--	--			--	--	--	--	--	--			--	--	--	--	--	--
1.12405	-0.99338	1.3255	94.0506			--	--	--	--	--										--		--	--	--			--		--	--	--			--	--	--	--	--	--			--	--	--	--	--	--
1.12317	-0.9822	1.326	93.9927			--	--	--	--	--										--		--	--	--			--		--	--	--			--	--	--	--	--	--			--	--	--	--	--	--
1.12291	-0.97156	1.3265	93.9589			--	--	--	--	--										--		--	--	--			--		--	--	--			--	--	--	--	--	--			--	--	--	--	--	--
1.12126	-0.96158	1.327	93.9238			--	--	--	--	--										--		--	--	--			--		--	--	--			--	--	--	--	--	--			--	--	--	--	--	--
1.12024	-0.95188	1.3275	93.8889			--	--	--	--	--										--		--	--	--			--		--	--	--			--	--	--	--	--	--			--	--	--	--	--	--
1.11955	-0.94297	1.328	93.8524			--	--	--	--	--										--		--	--	--			--		--	--	--			--	--	--	--	--	--			--	--	--	--	--	--
1.11851	-0.93459	1.3285	93.7833			--	--	--	--	--										--		--	--	--			--		--	--	--			--	--	--	--	--	--			--	--	--	--	--	--
1.11722	-0.92656	1.329	93.7395			--	--	--	--	--										--		--	--	--			--		--	--	--			--	--	--	--	--	--			--	--	--	--	--	--
1.11677	-0.91916	1.3295	93.6812			--	--	--	--	--										--		--	--	--			--		--	--	--			--	--	--	--	--	--			--	--	--	--	--	--
1.11559	-0.91195	1.33	93.6228			--	--	--	--	--										--		--	--	--			--		--	--	--			--	--	--	--	--	--			--	--	--	--	--	--
1.11416	-0.90514	1.3305	93.5408			--	--	--	--	--										--		--	--	--			--		--	--	--			--	--	--	--	--	--			--	--	--	--	--	--
1.11335	-0.89888	1.331	93.4771			--	--	--	--	--										--		--	--	--			--		--	--	--			--	--	--	--	--	--			--	--	--	--	--	--
1.11234	-0.89295	1.3315	93.4331			--	--	--	--	--										--		--	--	--			--		--	--	--			--	--	--	--	--	--			--	--	--	--	--	--
1.11127	-0.8873	1.332	93.3594			--	--	--	--	--										--		--	--	--			--		--	--	--			--	--	--	--	--	--			--	--	--	--	--	--
1.11043	-0.8821	1.3325	93.293			--	--	--	--	--										--		--	--	--			--		--	--	--			--	--	--	--	--	--			--	--	--	--	--	--
1.1097	-0.87703	1.333	93.204			--	--	--	--	--										--		--	--	--			--		--	--	--			--	--	--	--	--	--			--	--	--	--	--	--
1.10848	-0.87225	1.3335	93.1271			--	--	--	--	--										--		--	--	--			--		--	--	--			--	--	--	--	--	--			--	--	--	--	--	--
1.10728	-0.86809	1.334	93.0014			--	--	--	--	--										--		--	--	--			--		--	--	--			--	--	--	--	--	--			--	--	--	--	--	--
1.10648	-0.86385	1.3345	92.9162			--	--	--	--	--										--		--	--	--			--		--	--	--			--	--	--	--	--	--			--	--	--	--	--	--
1.10543	-0.86005	1.335	92.8368			--	--	--	--	--										--		--	--	--			--		--	--	--			--	--	--	--	--	--			--	--	--	--	--	--
1.10445	-0.8566	1.3355	92.7366			--	--	--	--	--										--		--	--	--			--		--	--	--			--	--	--	--	--	--			--	--	--	--	--	--
1.10348	-0.85306	1.336	92.6532			--	--	--	--	--										--		--	--	--			--		--	--	--			--	--	--	--	--	--			--	--	--	--	--	--
1.10239	-0.84991	1.3365	92.5631			--	--	--	--	--										--		--	--	--			--		--	--	--			--	--	--	--	--	--			--	--	--	--	--	--
1.10136	-0.84702	1.337	92.4327			--	--	--	--	--										--		--	--	--			--		--	--	--			--	--	--	--	--	--			--	--	--	--	--	--
1.10055	-0.84432	1.3375	92.3045			--	--	--	--	--										--		--	--	--			--		--	--	--			--	--	--	--	--	--			--	--	--	--	--	--
1.09963	-0.84193	1.338	92.1775			--	--	--	--	--										--		--	--	--			--		--	--	--			--	--	--	--	--	--			--	--	--	--	--	--
1.09864	-0.83961	1.3385	92.0473			--	--	--	--	--										--		--	--	--			--		--	--	--			--	--	--	--	--	--			--	--	--	--	--	--
1.09744	-0.83756	1.339	91.9271			--	--	--	--	--										--		--	--	--			--		--	--	--			--	--	--	--	--	--			--	--	--	--	--	--
1.09626	-0.8356	1.3395	91.8057			--	--	--	--	--										--		--	--	--			--		--	--	--			--	--	--	--	--	--			--	--	--	--	--	--
1.09552	-0.83387	1.34	91.663			--	--	--	--	--										--		--	--	--			--		--	--	--			--	--	--	--	--	--			--	--	--	--	--	--
1.09448	-0.83249	1.3405	91.5395			--	--	--	--	--										--		--	--	--			--		--	--	--			--	--	--	--	--	--			--	--	--	--	--	--
1.09335	-0.83123	1.341	91.3761			--	--	--	--	--										--		--	--	--			--		--	--	--			--	--	--	--	--	--			--	--	--	--	--	--
1.09255	-0.82999	1.3415	91.2181			--	--	--	--	--										--		--	--	--			--		--	--	--			--	--	--	--	--	--			--	--	--	--	--	--
1.09116	-0.82901	1.342	91.061			--	--	--	--	--										--		--	--	--			--		--	--	--			--	--	--	--	--	--			--	--	--	--	--	--
1.09057	-0.82806	1.3425	90.89			--	--	--	--	--										--		--	--	--			--		--	--	--			--	--	--	--	--	--			--	--	--	--	--	--
1.0896	-0.82725	1.343	90.7369			--	--	--	--	--										--		--	--	--			--		--	--	--			--	--	--	--	--	--			--	--	--	--	--	--
1.0886	-0.82656	1.3435	90.5667			--	--	--	--	--										--		--	--	--			--		--	--	--			--	--	--	--	--	--			--	--	--	--	--	--
1.08761	-0.82597	1.344	90.3965			--	--	--	--	--										--		--	--	--			--		--	--	--			--	--	--	--	--	--			--	--	--	--	--	--
1.0868	-0.826	1.3445	90.2103			--	--	--	--	--										--		--	--	--			--		--	--	--			--	--	--	--	--	--			--	--	--	--	--	--
1.08541	-0.82556	1.345	90.0179			--	--	--	--	--										--		--	--	--			--		--	--	--			--	--	--	--	--	--			--	--	--	--	--	--
1.08461	-0.82542	1.3455	89.8152			--	--	--	--	--										--		--	--	--			--		--	--	--			--	--	--	--	--	--			--	--	--	--	--	--
1.08328	-0.82542	1.346	89.612			--	--	--	--	--										--		--	--	--			--		--	--	--			--	--	--	--	--	--			--	--	--	--	--	--
1.08243	-0.82554	1.3465	89.3921			--	--	--	--	--										--		--	--	--			--		--	--	--			--	--	--	--	--	--			--	--	--	--	--	--
1.08141	-0.82586	1.347	89.1624			--	--	--	--	--										--		--	--	--			--		--	--	--			--	--	--	--	--	--			--	--	--	--	--	--
1.08026	-0.82624	1.3475	88.9783			--	--	--	--	--										--		--	--	--			--		--	--	--			--	--	--	--	--	--			--	--	--	--	--	--
1.07962	-0.82657	1.348	88.7259			--	--	--	--	--										--		--	--	--			--		--	--	--			--	--	--	--	--	--			--	--	--	--	--	--
1.07851	-0.82725	1.3485	88.5083			--	--	--	--	--										--		--	--	--			--		--	--	--			--	--	--	--	--	--			--	--	--	--	--	--
1.07738	-0.82782	1.349	88.2656			--	--	--	--	--										--		--	--	--			--		--	--	--			--	--	--	--	--	--			--	--	--	--	--	--
1.07662	-0.82829	1.3495	88.0166			--	--	--	--	--										--		--	--	--			--		--	--	--			--	--	--	--	--	--			--	--	--	--	--	--
1.07514	-0.82936	1.35	87.7535			--	--	--	--	--										--		--	--	--			--		--	--	--			--	--	--	--	--	--			--	--	--	--	--	--
1.07466	-0.83021	1.3505	87.4922			--	--	--	--	--										--		--	--	--			--		--	--	--			--	--	--	--	--	--			--	--	--	--	--	--
1.07346	-0.83133	1.351	87.2211			--	--	--	--	--										--		--	--	--			--		--	--	--			--	--	--	--	--	--			--	--	--	--	--	--
1.07214	-0.83241	1.3515	86.9616			--	--	--	--	--										--		--	--	--			--		--	--	--			--	--	--	--	--	--			--	--	--	--	--	--
1.07191	-0.83348	1.352	86.6836			--	--	--	--	--										--		--	--	--			--		--	--	--			--	--	--	--	--	--			--	--	--	--	--	--
1.07075	-0.83459	1.3525	86.4042			--	--	--	--	--										--		--	--	--			--		--	--	--			--	--	--	--	--	--			--	--	--	--	--	--
1.06924	-0.83585	1.353	86.1242			--	--	--	--	--										--		--	--	--			--		--	--	--			--	--	--	--	--	--			--	--	--	--	--	--
1.06885	-0.83726	1.3535	85.8422			--	--	--	--	--										--		--	--	--			--		--	--	--			--	--	--	--	--	--			--	--	--	--	--	--
1.06742	-0.83866	1.354	85.492			--	--	--	--	--										--		--	--	--			--		--	--	--			--	--	--	--	--	--			--	--	--	--	--	--
1.06668	-0.84021	1.3545	85.1841			--	--	--	--	--										--		--	--	--			--		--	--	--			--	--	--	--	--	--			--	--	--	--	--	--
1.06567	-0.84179	1.355	84.8784			--	--	--	--	--										--		--	--	--			--		--	--	--			--	--	--	--	--	--			--	--	--	--	--	--
1.06424	-0.84321	1.3555	84.5477			--	--	--	--	--										--		--	--	--			--		--	--	--			--	--	--	--	--	--			--	--	--	--	--	--
1.06355	-0.84468	1.356	84.2309			--	--	--	--	--										--		--	--	--			--		--	--	--			--	--	--	--	--	--			--	--	--	--	--	--
1.06219	-0.84643	1.3565	83.8987			--	--	--	--	--										--		--	--	--			--		--	--	--			--	--	--	--	--	--			--	--	--	--	--	--
1.06135	-0.84826	1.357	83.5743			--	--	--	--	--										--		--	--	--			--		--	--	--			--	--	--	--	--	--			--	--	--	--	--	--
1.06062	-0.84993	1.3575	83.2341			--	--	--	--	--										--		--	--	--			--		--	--	--			--	--	--	--	--	--			--	--	--	--	--	--
1.05921	-0.85191	1.358	82.8706			--	--	--	--	--										--		--	--	--			--		--	--	--			--	--	--	--	--	--			--	--	--	--	--	--
1.05877	-0.85358	1.3585	82.5241			--	--	--	--	--										--		--	--	--			--		--	--	--			--	--	--	--	--	--			--	--	--	--	--	--
1.05786	-0.85546	1.359	82.1509			--	--	--	--	--										--		--	--	--			--		--	--	--			--	--	--	--	--	--			--	--	--	--	--	--
1.05631	-0.85743	1.3595	81.7763			--	--	--	--	--										--		--	--	--			--		--	--	--			--	--	--	--	--	--			--	--	--	--	--	--
1.05543	-0.85915	1.36	81.433			--	--	--	--	--										--		--	--	--			--		--	--	--			--	--	--	--	--	--			--	--	--	--	--	--
1.05423	-0.86143	1.3605	81.0533			--	--	--	--	--										--		--	--	--			--		--	--	--			--	--	--	--	--	--			--	--	--	--	--	--
1.05381	-0.86347	1.361	80.6903			--	--	--	--	--										--		--	--	--			--		--	--	--			--	--	--	--	--	--			--	--	--	--	--	--
1.05251	-0.86538	1.3615	80.3077			--	--	--	--	--										--		--	--	--			--		--	--	--			--	--	--	--	--	--			--	--	--	--	--	--
1.05152	-0.86746	1.362	79.9212			--	--	--	--	--										--		--	--	--			--		--	--	--			--	--	--	--	--	--			--	--	--	--	--	--
1.05033	-0.86943	1.3625	79.5503			--	--	--	--	--										--		--	--	--			--		--	--	--			--	--	--	--	--	--			--	--	--	--	--	--
1.04983	-0.87139	1.363	79.1407			--	--	--	--	--										--		--	--	--			--		--	--	--			--	--	--	--	--	--			--	--	--	--	--	--
1.04865	-0.87355	1.3635	78.7596			--	--	--	--	--										--		--	--	--			--		--	--	--			--	--	--	--	--	--			--	--	--	--	--	--
1.04783	-0.87554	1.364	78.3627			--	--	--	--	--										--		--	--	--			--		--	--	--			--	--	--	--	--	--			--	--	--	--	--	--
1.0464	-0.87783	1.3645	77.9649			--	--	--	--	--										--		--	--	--			--		--	--	--			--	--	--	--	--	--			--	--	--	--	--	--
1.04577	-0.87979	1.365	77.5602			--	--	--	--	--										--		--	--	--			--		--	--	--			--	--	--	--	--	--			--	--	--	--	--	--
1.04478	-0.88176	1.3655	77.1631			--	--	--	--	--										--		--	--	--			--		--	--	--			--	--	--	--	--	--			--	--	--	--	--	--
1.04332	-0.88388	1.366	76.7784			--	--	--	--	--										--		--	--	--			--		--	--	--			--	--	--	--	--	--			--	--	--	--	--	--
1.04255	-0.88581	1.3665	76.3715			--	--	--	--	--										--		--	--	--			--		--	--	--			--	--	--	--	--	--			--	--	--	--	--	--
1.04147	-0.88809	1.367	75.964			--	--	--	--	--										--		--	--	--			--		--	--	--			--	--	--	--	--	--			--	--	--	--	--	--
1.04063	-0.89013	1.3675	75.5418			--	--	--	--	--										--		--	--	--			--		--	--	--			--	--	--	--	--	--			--	--	--	--	--	--
1.03953	-0.89224	1.368	75.1448			--	--	--	--	--										--		--	--	--			--		--	--	--			--	--	--	--	--	--			--	--	--	--	--	--
1.03862	-0.89411	1.3685	74.7301			--	--	--	--	--										--		--	--	--			--		--	--	--			--	--	--	--	--	--			--	--	--	--	--	--
1.0374	-0.89605	1.369	74.3281			--	--	--	--	--										--		--	--	--			--		--	--	--			--	--	--	--	--	--			--	--	--	--	--	--
1.03687	-0.89813	1.3695	73.9223			--	--	--	--	--										--		--	--	--			--		--	--	--			--	--	--	--	--	--			--	--	--	--	--	--
1.03562	-0.90049	1.37	73.5025			--	--	--	--	--										--		--	--	--			--		--	--	--			--	--	--	--	--	--			--	--	--	--	--	--
1.03446	-0.90247	1.3705	73.0805			--	--	--	--	--										--		--	--	--			--		--	--	--			--	--	--	--	--	--			--	--	--	--	--	--
1.03364	-0.90425	1.371	72.666			--	--	--	--	--										--		--	--	--			--		--	--	--			--	--	--	--	--	--			--	--	--	--	--	--
1.03272	-0.90604	1.3715	72.2652			--	--	--	--	--										--		--	--	--			--		--	--	--			--	--	--	--	--	--			--	--	--	--	--	--
1.03181	-0.90781	1.372	71.8551			--	--	--	--	--										--		--	--	--			--		--	--	--			--	--	--	--	--	--			--	--	--	--	--	--
1.03052	-0.91	1.3725	71.4526			--	--	--	--	--										--		--	--	--			--		--	--	--			--	--	--	--	--	--			--	--	--	--	--	--
1.0295	-0.91173	1.373	71.0373			--	--	--	--	--										--		--	--	--			--		--	--	--			--	--	--	--	--	--			--	--	--	--	--	--
1.02864	-0.91347	1.3735	70.6312			--	--	--	--	--										--		--	--	--			--		--	--	--			--	--	--	--	--	--			--	--	--	--	--	--
1.02744	-0.91528	1.374	70.2187			--	--	--	--	--										--		--	--	--			--		--	--	--			--	--	--	--	--	--			--	--	--	--	--	--
1.02638	-0.91696	1.3745	69.8198			--	--	--	--	--										--		--	--	--			--		--	--	--			--	--	--	--	--	--			--	--	--	--	--	--
1.02534	-0.91852	1.375	69.3975			--	--	--	--	--										--		--	--	--			--		--	--	--			--	--	--	--	--	--			--	--	--	--	--	--
1.02448	-0.92021	1.3755	69.0058			--	--	--	--	--										--		--	--	--			--		--	--	--			--	--	--	--	--	--			--	--	--	--	--	--
1.02354	-0.9216	1.376	68.6151			--	--	--	--	--										--		--	--	--			--		--	--	--			--	--	--	--	--	--			--	--	--	--	--	--
1.02279	-0.92315	1.3765	68.2042			--	--	--	--	--										--		--	--	--			--		--	--	--			--	--	--	--	--	--			--	--	--	--	--	--
1.02167	-0.9247	1.377	67.807			--	--	--	--	--										--		--	--	--			--		--	--	--			--	--	--	--	--	--			--	--	--	--	--	--
1.02013	-0.92609	1.3775	67.4285			--	--	--	--	--										--		--	--	--			--		--	--	--			--	--	--	--	--	--			--	--	--	--	--	--
1.01967	-0.92736	1.378	67.0216			--	--	--	--	--										--		--	--	--			--		--	--	--			--	--	--	--	--	--			--	--	--	--	--	--
1.01827	-0.92863	1.3785	66.6251			--	--	--	--	--										--		--	--	--			--		--	--	--			--	--	--	--	--	--			--	--	--	--	--	--
1.01717	-0.92998	1.379	66.2102			--	--	--	--	--										--		--	--	--			--		--	--	--			--	--	--	--	--	--			--	--	--	--	--	--
1.01623	-0.93126	1.3795	65.8419			--	--	--	--	--										--		--	--	--			--		--	--	--			--	--	--	--	--	--			--	--	--	--	--	--
1.01549	-0.93242	1.38	65.4617			--	--	--	--	--										--		--	--	--			--		--	--	--			--	--	--	--	--	--			--	--	--	--	--	--
1.01465	-0.93368	1.3805	65.0754			--	--	--	--	--										--		--	--	--			--		--	--	--			--	--	--	--	--	--			--	--	--	--	--	--
1.01362	-0.93458	1.381	64.687			--	--	--	--	--										--		--	--	--			--		--	--	--			--	--	--	--	--	--			--	--	--	--	--	--
1.01251	-0.93566	1.3815	64.3162			--	--	--	--	--										--		--	--	--			--		--	--	--			--	--	--	--	--	--			--	--	--	--	--	--
1.0113	-0.9367	1.382	63.9267			--	--	--	--	--										--		--	--	--			--		--	--	--			--	--	--	--	--	--			--	--	--	--	--	--
1.01059	-0.9377	1.3825	63.5597			--	--	--	--	--										--		--	--	--			--		--	--	--			--	--	--	--	--	--			--	--	--	--	--	--
1.00954	-0.93888	1.383	63.1711			--	--	--	--	--										--		--	--	--			--		--	--	--			--	--	--	--	--	--			--	--	--	--	--	--
1.00849	-0.9397	1.3835	62.802			--	--	--	--	--										--		--	--	--			--		--	--	--			--	--	--	--	--	--			--	--	--	--	--	--
1.00712	-0.94017	1.384	62.4329			--	--	--	--	--										--		--	--	--			--		--	--	--			--	--	--	--	--	--			--	--	--	--	--	--
1.00626	-0.94077	1.3845	62.0677			--	--	--	--	--										--		--	--	--			--		--	--	--			--	--	--	--	--	--			--	--	--	--	--	--
1.00541	-0.94139	1.385	61.7044			--	--	--	--	--										--		--	--	--			--		--	--	--			--	--	--	--	--	--			--	--	--	--	--	--
1.0045	-0.9418	1.3855	61.3492			--	--	--	--	--										--		--	--	--			--		--	--	--			--	--	--	--	--	--			--	--	--	--	--	--
1.00368	-0.94244	1.386	61.0013			--	--	--	--	--										--		--	--	--			--		--	--	--			--	--	--	--	--	--			--	--	--	--	--	--
1.00243	-0.94267	1.3865	60.6268			--	--	--	--	--										--		--	--	--			--		--	--	--			--	--	--	--	--	--			--	--	--	--	--	--
1.00131	-0.94305	1.387	60.2605			--	--	--	--	--										--		--	--	--			--		--	--	--			--	--	--	--	--	--			--	--	--	--	--	--
1.00071	-0.94324	1.3875	59.92			--	--	--	--	--										--		--	--	--			--		--	--	--			--	--	--	--	--	--			--	--	--	--	--	--
0.9994	-0.94318	1.388	59.5598			--	--	--	--	--										--		--	--	--			--		--	--	--			--	--	--	--	--	--			--	--	--	--	--	--
0.99845	-0.94343	1.3885	59.2267			--	--	--	--	--										--		--	--	--			--		--	--	--			--	--	--	--	--	--			--	--	--	--	--	--
0.99717	-0.94351	1.389	58.8816			--	--	--	--	--										--		--	--	--			--		--	--	--			--	--	--	--	--	--			--	--	--	--	--	--
0.99663	-0.94342	1.3895	58.5324			--	--	--	--	--										--		--	--	--			--		--	--	--			--	--	--	--	--	--			--	--	--	--	--	--
0.99548	-0.94347	1.39	58.1928			--	--	--	--	--										--		--	--	--			--		--	--	--			--	--	--	--	--	--			--	--	--	--	--	--
0.99464	-0.94334	1.3905	57.8645			--	--	--	--	--										--		--	--	--			--		--	--	--			--	--	--	--	--	--			--	--	--	--	--	--
0.99355	-0.94284	1.391	57.5148			--	--	--	--	--										--		--	--	--			--		--	--	--			--	--	--	--	--	--			--	--	--	--	--	--
0.99227	-0.94276	1.3915	57.181			--	--	--	--	--										--		--	--	--			--		--	--	--			--	--	--	--	--	--			--	--	--	--	--	--
0.99173	-0.94234	1.392	56.8643			--	--	--	--	--										--		--	--	--			--		--	--	--			--	--	--	--	--	--			--	--	--	--	--	--
0.99039	-0.94201	1.3925	56.5378			--	--	--	--	--										--		--	--	--			--		--	--	--			--	--	--	--	--	--			--	--	--	--	--	--
0.98947	-0.94154	1.393	56.2103			--	--	--	--	--										--		--	--	--			--		--	--	--			--	--	--	--	--	--			--	--	--	--	--	--
0.98873	-0.94104	1.3935	55.893			--	--	--	--	--										--		--	--	--			--		--	--	--			--	--	--	--	--	--			--	--	--	--	--	--
0.98718	-0.94021	1.394	55.5798			--	--	--	--	--										--		--	--	--			--		--	--	--			--	--	--	--	--	--			--	--	--	--	--	--
0.98655	-0.93946	1.3945	55.2472			--	--	--	--	--										--		--	--	--			--		--	--	--			--	--	--	--	--	--			--	--	--	--	--	--
0.98505	-0.93874	1.395	54.9255			--	--	--	--	--										--		--	--	--			--		--	--	--			--	--	--	--	--	--			--	--	--	--	--	--
0.98495	-0.93795	1.3955	54.6196			--	--	--	--	--										--		--	--	--			--		--	--	--			--	--	--	--	--	--			--	--	--	--	--	--
0.98374	-0.93692	1.396	54.3166			--	--	--	--	--										--		--	--	--			--		--	--	--			--	--	--	--	--	--			--	--	--	--	--	--
0.98243	-0.93601	1.3965	54.0069			--	--	--	--	--										--		--	--	--			--		--	--	--			--	--	--	--	--	--			--	--	--	--	--	--
0.98109	-0.93498	1.397	53.7061			--	--	--	--	--										--		--	--	--			--		--	--	--			--	--	--	--	--	--			--	--	--	--	--	--
0.98026	-0.93374	1.3975	53.3909			--	--	--	--	--										--		--	--	--			--		--	--	--			--	--	--	--	--	--			--	--	--	--	--	--
0.97962	-0.93281	1.398	53.0883			--	--	--	--	--										--		--	--	--			--		--	--	--			--	--	--	--	--	--			--	--	--	--	--	--
0.97832	-0.93146	1.3985	52.7902			--	--	--	--	--										--		--	--	--			--		--	--	--			--	--	--	--	--	--			--	--	--	--	--	--
0.97737	-0.93016	1.399	52.4967			--	--	--	--	--										--		--	--	--			--		--	--	--			--	--	--	--	--	--			--	--	--	--	--	--
0.97645	-0.92903	1.3995	52.1981			--	--	--	--	--										--		--	--	--			--		--	--	--			--	--	--	--	--	--			--	--	--	--	--	--
0.97535	-0.92747	1.4	51.8964			--	--	--	--	--										--		--	--	--			--		--	--	--			--	--	--	--	--	--			--	--	--	--	--	--
0.9744	-0.92593	1.4005	51.6214			--	--	--	--	--										--		--	--	--			--		--	--	--			--	--	--	--	--	--			--	--	--	--	--	--
0.97346	-0.92435	1.401	51.3223			--	--	--	--	--										--		--	--	--			--		--	--	--			--	--	--	--	--	--			--	--	--	--	--	--
0.9729	-0.92282	1.4015	51.0269			--	--	--	--	--										--		--	--	--			--		--	--	--			--	--	--	--	--	--			--	--	--	--	--	--
0.97183	-0.92134	1.402	50.7629			--	--	--	--	--										--		--	--	--			--		--	--	--			--	--	--	--	--	--			--	--	--	--	--	--
0.97057	-0.91952	1.4025	50.4718			--	--	--	--	--										--		--	--	--			--		--	--	--			--	--	--	--	--	--			--	--	--	--	--	--
0.96949	-0.91769	1.403	50.178			--	--	--	--	--										--		--	--	--			--		--	--	--			--	--	--	--	--	--			--	--	--	--	--	--
0.96862	-0.91581	1.4035	49.9025			--	--	--	--	--										--		--	--	--			--		--	--	--			--	--	--	--	--	--			--	--	--	--	--	--
0.96817	-0.9137	1.404	49.6266			--	--	--	--	--										--		--	--	--			--		--	--	--			--	--	--	--	--	--			--	--	--	--	--	--
0.96646	-0.91192	1.4045	49.3437			--	--	--	--	--										--		--	--	--			--		--	--	--			--	--	--	--	--	--			--	--	--	--	--	--
0.96561	-0.90996	1.405	49.0776			--	--	--	--	--										--		--	--	--			--		--	--	--			--	--	--	--	--	--			--	--	--	--	--	--
0.96477	-0.9079	1.4055	48.7973			--	--	--	--	--										--		--	--	--			--		--	--	--			--	--	--	--	--	--			--	--	--	--	--	--
0.9634	-0.90582	1.406	48.524			--	--	--	--	--										--		--	--	--			--		--	--	--			--	--	--	--	--	--			--	--	--	--	--	--
0.96259	-0.90346	1.4065	48.2467			--	--	--	--	--										--		--	--	--			--		--	--	--			--	--	--	--	--	--			--	--	--	--	--	--
0.96169	-0.90135	1.407	47.9748			--	--	--	--	--										--		--	--	--			--		--	--	--			--	--	--	--	--	--			--	--	--	--	--	--
0.9606	-0.89906	1.4075	47.7167			--	--	--	--	--										--		--	--	--			--		--	--	--			--	--	--	--	--	--			--	--	--	--	--	--
0.95919	-0.89665	1.408	47.4509			--	--	--	--	--										--		--	--	--			--		--	--	--			--	--	--	--	--	--			--	--	--	--	--	--
0.95854	-0.89436	1.4085	47.1861			--	--	--	--	--										--		--	--	--			--		--	--	--			--	--	--	--	--	--			--	--	--	--	--	--
0.95789	-0.89186	1.409	46.9202			--	--	--	--	--										--		--	--	--			--		--	--	--			--	--	--	--	--	--			--	--	--	--	--	--
0.95668	-0.8895	1.4095	46.6645			--	--	--	--	--										--		--	--	--			--		--	--	--			--	--	--	--	--	--			--	--	--	--	--	--
0.9554	-0.88683	1.41	46.3984			--	--	--	--	--										--		--	--	--			--		--	--	--			--	--	--	--	--	--			--	--	--	--	--	--
0.95432	-0.88422	1.4105	46.1352			--	--	--	--	--										--		--	--	--			--		--	--	--			--	--	--	--	--	--			--	--	--	--	--	--
0.95344	-0.88197	1.411	45.8812			--	--	--	--	--										--		--	--	--			--		--	--	--			--	--	--	--	--	--			--	--	--	--	--	--
0.95218	-0.8793	1.4115	45.6209			--	--	--	--	--										--		--	--	--			--		--	--	--			--	--	--	--	--	--			--	--	--	--	--	--
0.9513	-0.87651	1.412	45.3645			--	--	--	--	--										--		--	--	--			--		--	--	--			--	--	--	--	--	--			--	--	--	--	--	--
0.95038	-0.87403	1.4125	45.1143			--	--	--	--	--										--		--	--	--			--		--	--	--			--	--	--	--	--	--			--	--	--	--	--	--
0.94956	-0.87108	1.413	44.8648			--	--	--	--	--										--		--	--	--			--		--	--	--			--	--	--	--	--	--			--	--	--	--	--	--
0.94848	-0.86825	1.4135	44.6235			--	--	--	--	--										--		--	--	--			--		--	--	--			--	--	--	--	--	--			--	--	--	--	--	--
0.94789	-0.86554	1.414	44.3575			--	--	--	--	--										--		--	--	--			--		--	--	--			--	--	--	--	--	--			--	--	--	--	--	--
0.94623	-0.86265	1.4145	44.1011			--	--	--	--	--										--		--	--	--			--		--	--	--			--	--	--	--	--	--			--	--	--	--	--	--
0.94553	-0.85985	1.415	43.8529			--	--	--	--	--										--		--	--	--			--		--	--	--			--	--	--	--	--	--			--	--	--	--	--	--
0.94481	-0.85706	1.4155	43.6115			--	--	--	--	--										--		--	--	--			--		--	--	--			--	--	--	--	--	--			--	--	--	--	--	--
0.94316	-0.8541	1.416	43.3662			--	--	--	--	--										--		--	--	--			--		--	--	--			--	--	--	--	--	--			--	--	--	--	--	--
0.94242	-0.85098	1.4165	43.124			--	--	--	--	--										--		--	--	--			--		--	--	--			--	--	--	--	--	--			--	--	--	--	--	--
0.94167	-0.84815	1.417	42.8779			--	--	--	--	--										--		--	--	--			--		--	--	--			--	--	--	--	--	--			--	--	--	--	--	--
0.94019	-0.84502	1.4175	42.6445			--	--	--	--	--										--		--	--	--			--		--	--	--			--	--	--	--	--	--			--	--	--	--	--	--
0.9396	-0.84226	1.418	42.3874			--	--	--	--	--										--		--	--	--			--		--	--	--			--	--	--	--	--	--			--	--	--	--	--	--
0.93861	-0.83911	1.4185	42.1456			--	--	--	--	--										--		--	--	--			--		--	--	--			--	--	--	--	--	--			--	--	--	--	--	--
0.93737	-0.83599	1.419	41.9008			--	--	--	--	--										--		--	--	--			--		--	--	--			--	--	--	--	--	--			--	--	--	--	--	--
0.93656	-0.83297	1.4195	41.6699			--	--	--	--	--										--		--	--	--			--		--	--	--			--	--	--	--	--	--			--	--	--	--	--	--
0.93561	-0.82993	1.42	41.4344			--	--	--	--	--										--		--	--	--			--		--	--	--			--	--	--	--	--	--			--	--	--	--	--	--
0.93447	-0.82698	1.4205	41.1809			--	--	--	--	--										--		--	--	--			--		--	--	--			--	--	--	--	--	--			--	--	--	--	--	--
0.93371	-0.82377	1.421	40.9598			--	--	--	--	--										--		--	--	--			--		--	--	--			--	--	--	--	--	--			--	--	--	--	--	--
0.93265	-0.82079	1.4215	40.73			--	--	--	--	--										--		--	--	--			--		--	--	--			--	--	--	--	--	--			--	--	--	--	--	--
0.93207	-0.8176	1.422	40.4829			--	--	--	--	--										--		--	--	--			--		--	--	--			--	--	--	--	--	--			--	--	--	--	--	--
0.93068	-0.81439	1.4225	40.2581			--	--	--	--	--										--		--	--	--			--		--	--	--			--	--	--	--	--	--			--	--	--	--	--	--
0.92918	-0.81111	1.423	40.0135			--	--	--	--	--										--		--	--	--			--		--	--	--			--	--	--	--	--	--			--	--	--	--	--	--
0.92899	-0.80784	1.4235	39.7786			--	--	--	--	--										--		--	--	--			--		--	--	--			--	--	--	--	--	--			--	--	--	--	--	--
0.92712	-0.80466	1.424	39.5446			--	--	--	--	--										--		--	--	--			--		--	--	--			--	--	--	--	--	--			--	--	--	--	--	--
0.9268	-0.8014	1.4245	39.3183			--	--	--	--	--										--		--	--	--			--		--	--	--			--	--	--	--	--	--			--	--	--	--	--	--
0.92565	-0.79818	1.425	39.0892			--	--	--	--	--										--		--	--	--			--		--	--	--			--	--	--	--	--	--			--	--	--	--	--	--
0.92424	-0.7949	1.4255	38.8611			--	--	--	--	--										--		--	--	--			--		--	--	--			--	--	--	--	--	--			--	--	--	--	--	--
0.92331	-0.79174	1.426	38.6345			--	--	--	--	--										--		--	--	--			--		--	--	--			--	--	--	--	--	--			--	--	--	--	--	--
0.92264	-0.78837	1.4265	38.4053			--	--	--	--	--										--		--	--	--			--		--	--	--			--	--	--	--	--	--			--	--	--	--	--	--
0.92152	-0.78529	1.427	38.165			--	--	--	--	--										--		--	--	--			--		--	--	--			--	--	--	--	--	--			--	--	--	--	--	--
0.92067	-0.78218	1.4275	37.9347			--	--	--	--	--										--		--	--	--			--		--	--	--			--	--	--	--	--	--			--	--	--	--	--	--
0.91963	-0.77875	1.428	37.714			--	--	--	--	--										--		--	--	--			--		--	--	--			--	--	--	--	--	--			--	--	--	--	--	--
0.91849	-0.7758	1.4285	37.5014			--	--	--	--	--										--		--	--	--			--		--	--	--			--	--	--	--	--	--			--	--	--	--	--	--
0.91746	-0.7723	1.429	37.2857			--	--	--	--	--										--		--	--	--			--		--	--	--			--	--	--	--	--	--			--	--	--	--	--	--
0.91625	-0.76896	1.4295	37.0462			--	--	--	--	--										--		--	--	--			--		--	--	--			--	--	--	--	--	--			--	--	--	--	--	--
0.91583	-0.76582	1.43	36.8188			--	--	--	--	--										--		--	--	--			--		--	--	--			--	--	--	--	--	--			--	--	--	--	--	--
0.91457	-0.76264	1.4305	36.5926			--	--	--	--	--										--		--	--	--			--		--	--	--			--	--	--	--	--	--			--	--	--	--	--	--
0.91349	-0.75933	1.431	36.3701			--	--	--	--	--										--		--	--	--			--		--	--	--			--	--	--	--	--	--			--	--	--	--	--	--
0.91233	-0.75623	1.4315	36.1512			--	--	--	--	--										--		--	--	--			--		--	--	--			--	--	--	--	--	--			--	--	--	--	--	--
0.9116	-0.75294	1.432	35.9303			--	--	--	--	--										--		--	--	--			--		--	--	--			--	--	--	--	--	--			--	--	--	--	--	--
0.91028	-0.74966	1.4325	35.7226			--	--	--	--	--										--		--	--	--			--		--	--	--			--	--	--	--	--	--			--	--	--	--	--	--
0.90996	-0.74648	1.433	35.5145			--	--	--	--	--										--		--	--	--			--		--	--	--			--	--	--	--	--	--			--	--	--	--	--	--
0.90831	-0.74329	1.4335	35.2832			--	--	--	--	--										--		--	--	--			--		--	--	--			--	--	--	--	--	--			--	--	--	--	--	--
0.90772	-0.74011	1.434	35.0723			--	--	--	--	--										--		--	--	--			--		--	--	--			--	--	--	--	--	--			--	--	--	--	--	--
0.90655	-0.7368	1.4345	34.8506			--	--	--	--	--										--		--	--	--			--		--	--	--			--	--	--	--	--	--			--	--	--	--	--	--
0.90545	-0.73371	1.435	34.6375			--	--	--	--	--										--		--	--	--			--		--	--	--			--	--	--	--	--	--			--	--	--	--	--	--
0.90463	-0.73039	1.4355	34.4318			--	--	--	--	--										--		--	--	--			--		--	--	--			--	--	--	--	--	--			--	--	--	--	--	--
0.90358	-0.72739	1.436	34.2036			--	--	--	--	--										--		--	--	--			--		--	--	--			--	--	--	--	--	--			--	--	--	--	--	--
0.90264	-0.72419	1.4365	33.9988			--	--	--	--	--										--		--	--	--			--		--	--	--			--	--	--	--	--	--			--	--	--	--	--	--
0.90146	-0.721	1.437	33.7937			--	--	--	--	--										--		--	--	--			--		--	--	--			--	--	--	--	--	--			--	--	--	--	--	--
0.90074	-0.71802	1.4375	33.584			--	--	--	--	--										--		--	--	--			--		--	--	--			--	--	--	--	--	--			--	--	--	--	--	--
0.89969	-0.71497	1.438	33.37			--	--	--	--	--										--		--	--	--			--		--	--	--			--	--	--	--	--	--			--	--	--	--	--	--
0.89835	-0.71171	1.4385	33.153			--	--	--	--	--										--		--	--	--			--		--	--	--			--	--	--	--	--	--			--	--	--	--	--	--
0.89748	-0.70853	1.439	32.9492			--	--	--	--	--										--		--	--	--			--		--	--	--			--	--	--	--	--	--			--	--	--	--	--	--
0.89683	-0.70556	1.4395	32.7505			--	--	--	--	--										--		--	--	--			--		--	--	--			--	--	--	--	--	--			--	--	--	--	--	--
0.89567	-0.70243	1.44	32.5296			--	--	--	--	--										--		--	--	--			--		--	--	--			--	--	--	--	--	--			--	--	--	--	--	--
0.8944	-0.69953	1.4405	32.3342			--	--	--	--	--										--		--	--	--			--		--	--	--			--	--	--	--	--	--			--	--	--	--	--	--
0.89345	-0.69657	1.441	32.1286			--	--	--	--	--										--		--	--	--			--		--	--	--			--	--	--	--	--	--			--	--	--	--	--	--
0.89235	-0.69358	1.4415	31.9276			--	--	--	--	--										--		--	--	--			--		--	--	--			--	--	--	--	--	--			--	--	--	--	--	--
0.89132	-0.69058	1.442	31.7224			--	--	--	--	--										--		--	--	--			--		--	--	--			--	--	--	--	--	--			--	--	--	--	--	--
0.89054	-0.68751	1.4425	31.5131			--	--	--	--	--										--		--	--	--			--		--	--	--			--	--	--	--	--	--			--	--	--	--	--	--
0.88947	-0.68456	1.443	31.3082			--	--	--	--	--										--		--	--	--			--		--	--	--			--	--	--	--	--	--			--	--	--	--	--	--
0.88879	-0.68167	1.4435	31.0969			--	--	--	--	--										--		--	--	--			--		--	--	--			--	--	--	--	--	--			--	--	--	--	--	--
0.88758	-0.67879	1.444	30.9016			--	--	--	--	--										--		--	--	--			--		--	--	--			--	--	--	--	--	--			--	--	--	--	--	--
0.88657	-0.67587	1.4445	30.6899			--	--	--	--	--										--		--	--	--			--		--	--	--			--	--	--	--	--	--			--	--	--	--	--	--
0.88534	-0.67292	1.445	30.5064			--	--	--	--	--										--		--	--	--			--		--	--	--			--	--	--	--	--	--			--	--	--	--	--	--
0.88427	-0.6699	1.4455	30.3122			--	--	--	--	--										--		--	--	--			--		--	--	--			--	--	--	--	--	--			--	--	--	--	--	--
0.88368	-0.66708	1.446	30.1156			--	--	--	--	--										--		--	--	--			--		--	--	--			--	--	--	--	--	--			--	--	--	--	--	--
0.88257	-0.66421	1.4465	29.8948			--	--	--	--	--										--		--	--	--			--		--	--	--			--	--	--	--	--	--			--	--	--	--	--	--
0.88168	-0.66142	1.447	29.7182			--	--	--	--	--										--		--	--	--			--		--	--	--			--	--	--	--	--	--			--	--	--	--	--	--
0.88086	-0.65872	1.4475	29.5215			--	--	--	--	--										--		--	--	--			--		--	--	--			--	--	--	--	--	--			--	--	--	--	--	--
0.87931	-0.65591	1.448	29.3276			--	--	--	--	--										--		--	--	--			--		--	--	--			--	--	--	--	--	--			--	--	--	--	--	--
0.87884	-0.65305	1.4485	29.1315			--	--	--	--	--										--		--	--	--			--		--	--	--			--	--	--	--	--	--			--	--	--	--	--	--
0.87805	-0.65023	1.449	28.9334			--	--	--	--	--										--		--	--	--			--		--	--	--			--	--	--	--	--	--			--	--	--	--	--	--
0.87649	-0.64748	1.4495	28.7406			--	--	--	--	--										--		--	--	--			--		--	--	--			--	--	--	--	--	--			--	--	--	--	--	--
0.87539	-0.64486	1.45	28.542			--	--	--	--	--										--		--	--	--			--		--	--	--			--	--	--	--	--	--			--	--	--	--	--	--
0.87449	-0.64203	1.4505	28.356			--	--	--	--	--										--		--	--	--			--		--	--	--			--	--	--	--	--	--			--	--	--	--	--	--
0.87344	-0.63927	1.451	28.1652			--	--	--	--	--										--		--	--	--			--		--	--	--			--	--	--	--	--	--			--	--	--	--	--	--
0.87246	-0.63659	1.4515	27.9658			--	--	--	--	--										--		--	--	--			--		--	--	--			--	--	--	--	--	--			--	--	--	--	--	--
0.87147	-0.6338	1.452	27.7907			--	--	--	--	--										--		--	--	--			--		--	--	--			--	--	--	--	--	--			--	--	--	--	--	--
0.87051	-0.63127	1.4525	27.5963			--	--	--	--	--										--		--	--	--			--		--	--	--			--	--	--	--	--	--			--	--	--	--	--	--
0.86955	-0.62842	1.453	27.4062			--	--	--	--	--										--		--	--	--			--		--	--	--			--	--	--	--	--	--			--	--	--	--	--	--
0.86861	-0.62576	1.4535	27.2181			--	--	--	--	--										--		--	--	--			--		--	--	--			--	--	--	--	--	--			--	--	--	--	--	--
0.86698	-0.6231	1.454	27.041			--	--	--	--	--										--		--	--	--			--		--	--	--			--	--	--	--	--	--			--	--	--	--	--	--
0.86632	-0.62029	1.4545	26.8487			--	--	--	--	--										--		--	--	--			--		--	--	--			--	--	--	--	--	--			--	--	--	--	--	--
0.86541	-0.61753	1.455	26.6569			--	--	--	--	--										--		--	--	--			--		--	--	--			--	--	--	--	--	--			--	--	--	--	--	--
0.86465	-0.61493	1.4555	26.4794			--	--	--	--	--										--		--	--	--			--		--	--	--			--	--	--	--	--	--			--	--	--	--	--	--
0.86318	-0.6122	1.456	26.2955			--	--	--	--	--										--		--	--	--			--		--	--	--			--	--	--	--	--	--			--	--	--	--	--	--
0.86245	-0.60965	1.4565	26.1104			--	--	--	--	--										--		--	--	--			--		--	--	--			--	--	--	--	--	--			--	--	--	--	--	--
0.86139	-0.60702	1.457	25.9338			--	--	--	--	--										--		--	--	--			--		--	--	--			--	--	--	--	--	--			--	--	--	--	--	--
0.86063	-0.60439	1.4575	25.7521			--	--	--	--	--										--		--	--	--			--		--	--	--			--	--	--	--	--	--			--	--	--	--	--	--
0.85884	-0.60166	1.458	25.5706			--	--	--	--	--										--		--	--	--			--		--	--	--			--	--	--	--	--	--			--	--	--	--	--	--
0.85849	-0.59919	1.4585	25.3874			--	--	--	--	--										--		--	--	--			--		--	--	--			--	--	--	--	--	--			--	--	--	--	--	--
0.85759	-0.59644	1.459	25.207			--	--	--	--	--										--		--	--	--			--		--	--	--			--	--	--	--	--	--			--	--	--	--	--	--
0.8568	-0.59386	1.4595	25.0258			--	--	--	--	--										--		--	--	--			--		--	--	--			--	--	--	--	--	--			--	--	--	--	--	--
0.85568	-0.59136	1.46	24.8569			--	--	--	--	--										--		--	--	--			--		--	--	--			--	--	--	--	--	--			--	--	--	--	--	--
0.85478	-0.58883	1.4605	24.6842			--	--	--	--	--										--		--	--	--			--		--	--	--			--	--	--	--	--	--			--	--	--	--	--	--
0.85365	-0.58609	1.461	24.507			--	--	--	--	--										--		--	--	--			--		--	--	--			--	--	--	--	--	--			--	--	--	--	--	--
0.85274	-0.58351	1.4615	24.3288			--	--	--	--	--										--		--	--	--			--		--	--	--			--	--	--	--	--	--			--	--	--	--	--	--
0.85168	-0.58103	1.462	24.1547			--	--	--	--	--										--		--	--	--			--		--	--	--			--	--	--	--	--	--			--	--	--	--	--	--
0.8504	-0.57833	1.4625	23.9854			--	--	--	--	--										--		--	--	--			--		--	--	--			--	--	--	--	--	--			--	--	--	--	--	--
0.84926	-0.57599	1.463	23.8087			--	--	--	--	--										--		--	--	--			--		--	--	--			--	--	--	--	--	--			--	--	--	--	--	--
0.84855	-0.57325	1.4635	23.6281			--	--	--	--	--										--		--	--	--			--		--	--	--			--	--	--	--	--	--			--	--	--	--	--	--
0.84751	-0.57077	1.464	23.458			--	--	--	--	--										--		--	--	--			--		--	--	--			--	--	--	--	--	--			--	--	--	--	--	--
0.84635	-0.56815	1.4645	23.2957			--	--	--	--	--										--		--	--	--			--		--	--	--			--	--	--	--	--	--			--	--	--	--	--	--
0.84528	-0.56564	1.465	23.1279			--	--	--	--	--										--		--	--	--			--		--	--	--			--	--	--	--	--	--			--	--	--	--	--	--
0.84451	-0.56305	1.4655	22.9459			--	--	--	--	--										--		--	--	--			--		--	--	--			--	--	--	--	--	--			--	--	--	--	--	--
0.84344	-0.56049	1.466	22.7846			--	--	--	--	--										--		--	--	--			--		--	--	--			--	--	--	--	--	--			--	--	--	--	--	--
0.84261	-0.55812	1.4665	22.6132			--	--	--	--	--										--		--	--	--			--		--	--	--			--	--	--	--	--	--			--	--	--	--	--	--
0.84174	-0.55549	1.467	22.4448			--	--	--	--	--										--		--	--	--			--		--	--	--			--	--	--	--	--	--			--	--	--	--	--	--
0.84046	-0.55311	1.4675	22.278			--	--	--	--	--										--		--	--	--			--		--	--	--			--	--	--	--	--	--			--	--	--	--	--	--
0.84004	-0.55052	1.468	22.1198			--	--	--	--	--										--		--	--	--			--		--	--	--			--	--	--	--	--	--			--	--	--	--	--	--
0.83818	-0.54813	1.4685	21.9577			--	--	--	--	--										--		--	--	--			--		--	--	--			--	--	--	--	--	--			--	--	--	--	--	--
0.83776	-0.54578	1.469	21.799			--	--	--	--	--										--		--	--	--			--		--	--	--			--	--	--	--	--	--			--	--	--	--	--	--
0.83642	-0.5432	1.4695	21.6431			--	--	--	--	--										--		--	--	--			--		--	--	--			--	--	--	--	--	--			--	--	--	--	--	--
0.83567	-0.54097	1.47	21.4789			--	--	--	--	--										--		--	--	--			--		--	--	--			--	--	--	--	--	--			--	--	--	--	--	--
0.83493	-0.53847	1.4705	21.3138			--	--	--	--	--										--		--	--	--			--		--	--	--			--	--	--	--	--	--			--	--	--	--	--	--
0.83381	-0.536	1.471	21.149			--	--	--	--	--										--		--	--	--			--		--	--	--			--	--	--	--	--	--			--	--	--	--	--	--
0.83271	-0.53371	1.4715	20.9884			--	--	--	--	--										--		--	--	--			--		--	--	--			--	--	--	--	--	--			--	--	--	--	--	--
0.83165	-0.53124	1.472	20.8388			--	--	--	--	--										--		--	--	--			--		--	--	--			--	--	--	--	--	--			--	--	--	--	--	--
0.83064	-0.52899	1.4725	20.6823			--	--	--	--	--										--		--	--	--			--		--	--	--			--	--	--	--	--	--			--	--	--	--	--	--
0.82981	-0.52674	1.473	20.5318			--	--	--	--	--										--		--	--	--			--		--	--	--			--	--	--	--	--	--			--	--	--	--	--	--
0.82883	-0.52439	1.4735	20.3714			--	--	--	--	--										--		--	--	--			--		--	--	--			--	--	--	--	--	--			--	--	--	--	--	--
0.82773	-0.5219	1.474	20.2252			--	--	--	--	--										--		--	--	--			--		--	--	--			--	--	--	--	--	--			--	--	--	--	--	--
0.82651	-0.51948	1.4745	20.0704			--	--	--	--	--										--		--	--	--			--		--	--	--			--	--	--	--	--	--			--	--	--	--	--	--
0.82596	-0.51715	1.475	19.9192			--	--	--	--	--										--		--	--	--			--		--	--	--			--	--	--	--	--	--			--	--	--	--	--	--
0.82484	-0.51498	1.4755	19.7606			--	--	--	--	--										--		--	--	--			--		--	--	--			--	--	--	--	--	--			--	--	--	--	--	--
0.82336	-0.51266	1.476	19.6173			--	--	--	--	--										--		--	--	--			--		--	--	--			--	--	--	--	--	--			--	--	--	--	--	--
0.82255	-0.5105	1.4765	19.4733			--	--	--	--	--										--		--	--	--			--		--	--	--			--	--	--	--	--	--			--	--	--	--	--	--
0.82133	-0.50799	1.477	19.3302			--	--	--	--	--										--		--	--	--			--		--	--	--			--	--	--	--	--	--			--	--	--	--	--	--
0.8207	-0.50583	1.4775	19.1818			--	--	--	--	--										--		--	--	--			--		--	--	--			--	--	--	--	--	--			--	--	--	--	--	--
0.81976	-0.50366	1.478	19.0328			--	--	--	--	--										--		--	--	--			--		--	--	--			--	--	--	--	--	--			--	--	--	--	--	--
0.81861	-0.50137	1.4785	18.8867			--	--	--	--	--										--		--	--	--			--		--	--	--			--	--	--	--	--	--			--	--	--	--	--	--
0.81761	-0.49927	1.479	18.75			--	--	--	--	--										--		--	--	--			--		--	--	--			--	--	--	--	--	--			--	--	--	--	--	--
0.81634	-0.49698	1.4795	18.6006			--	--	--	--	--										--		--	--	--			--		--	--	--			--	--	--	--	--	--			--	--	--	--	--	--
0.81568	-0.49483	1.48	18.4659			--	--	--	--	--										--		--	--	--			--		--	--	--			--	--	--	--	--	--			--	--	--	--	--	--
0.81465	-0.49258	1.4805	18.3302			--	--	--	--	--										--		--	--	--			--		--	--	--			--	--	--	--	--	--			--	--	--	--	--	--
0.81366	-0.49061	1.481	18.1848			--	--	--	--	--										--		--	--	--			--		--	--	--			--	--	--	--	--	--			--	--	--	--	--	--
0.81285	-0.4884	1.4815	18.0482			--	--	--	--	--										--		--	--	--			--		--	--	--			--	--	--	--	--	--			--	--	--	--	--	--
0.81112	-0.48643	1.482	17.9081			--	--	--	--	--										--		--	--	--			--		--	--	--			--	--	--	--	--	--			--	--	--	--	--	--
0.81056	-0.48414	1.4825	17.7732			--	--	--	--	--										--		--	--	--			--		--	--	--			--	--	--	--	--	--			--	--	--	--	--	--
0.80942	-0.48211	1.483	17.6381			--	--	--	--	--										--		--	--	--			--		--	--	--			--	--	--	--	--	--			--	--	--	--	--	--
0.80827	-0.47992	1.4835	17.5109			--	--	--	--	--										--		--	--	--			--		--	--	--			--	--	--	--	--	--			--	--	--	--	--	--
0.80745	-0.47781	1.484	17.3829			--	--	--	--	--										--		--	--	--			--		--	--	--			--	--	--	--	--	--			--	--	--	--	--	--
0.80682	-0.47564	1.4845	17.2475			--	--	--	--	--										--		--	--	--			--		--	--	--			--	--	--	--	--	--			--	--	--	--	--	--
0.80548	-0.47379	1.485	17.119			--	--	--	--	--										--		--	--	--			--		--	--	--			--	--	--	--	--	--			--	--	--	--	--	--
0.80437	-0.47177	1.4855	16.9877			--	--	--	--	--										--		--	--	--			--		--	--	--			--	--	--	--	--	--			--	--	--	--	--	--
0.80337	-0.46971	1.486	16.8629			--	--	--	--	--										--		--	--	--			--		--	--	--			--	--	--	--	--	--			--	--	--	--	--	--
0.80231	-0.46771	1.4865	16.7275			--	--	--	--	--										--		--	--	--			--		--	--	--			--	--	--	--	--	--			--	--	--	--	--	--
0.80155	-0.46554	1.487	16.6026			--	--	--	--	--										--		--	--	--			--		--	--	--			--	--	--	--	--	--			--	--	--	--	--	--
0.80033	-0.46345	1.4875	16.479			--	--	--	--	--										--		--	--	--			--		--	--	--			--	--	--	--	--	--			--	--	--	--	--	--
0.79935	-0.46142	1.488	16.3608			--	--	--	--	--										--		--	--	--			--		--	--	--			--	--	--	--	--	--			--	--	--	--	--	--
0.79843	-0.45945	1.4885	16.2317			--	--	--	--	--										--		--	--	--			--		--	--	--			--	--	--	--	--	--			--	--	--	--	--	--
0.79735	-0.45745	1.489	16.1072			--	--	--	--	--										--		--	--	--			--		--	--	--			--	--	--	--	--	--			--	--	--	--	--	--
0.79665	-0.45532	1.4895	15.9997			--	--	--	--	--										--		--	--	--			--		--	--	--			--	--	--	--	--	--			--	--	--	--	--	--
0.79541	-0.45328	1.49	15.8729			--	--	--	--	--										--		--	--	--			--		--	--	--			--	--	--	--	--	--			--	--	--	--	--	--
0.7945	-0.45122	1.4905	15.7514			--	--	--	--	--										--		--	--	--			--		--	--	--			--	--	--	--	--	--			--	--	--	--	--	--
0.79344	-0.44996	1.491	15.6372			--	--	--	--	--										--		--	--	--			--		--	--	--			--	--	--	--	--	--			--	--	--	--	--	--
0.79271	-0.44843	1.4915	15.5179			--	--	--	--	--										--		--	--	--			--		--	--	--			--	--	--	--	--	--			--	--	--	--	--	--
0.79135	-0.44639	1.492	15.4065			--	--	--	--	--										--		--	--	--			--		--	--	--			--	--	--	--	--	--			--	--	--	--	--	--
0.7905	-0.4444	1.4925	15.2894			--	--	--	--	--										--		--	--	--			--		--	--	--			--	--	--	--	--	--			--	--	--	--	--	--
0.78935	-0.44235	1.493	15.1892			--	--	--	--	--										--		--	--	--			--		--	--	--			--	--	--	--	--	--			--	--	--	--	--	--
0.78817	-0.44033	1.4935	15.072			--	--	--	--	--										--		--	--	--			--		--	--	--			--	--	--	--	--	--			--	--	--	--	--	--
0.78725	-0.43838	1.494	14.9593			--	--	--	--	--										--		--	--	--			--		--	--	--			--	--	--	--	--	--			--	--	--	--	--	--
0.7865	-0.43638	1.4945	14.8486			--	--	--	--	--										--		--	--	--			--		--	--	--			--	--	--	--	--	--			--	--	--	--	--	--
0.78519	-0.4344	1.495	14.7371			--	--	--	--	--										--		--	--	--			--		--	--	--			--	--	--	--	--	--			--	--	--	--	--	--
0.7848	-0.43244	1.4955	14.6373			--	--	--	--	--										--		--	--	--			--		--	--	--			--	--	--	--	--	--			--	--	--	--	--	--
0.78326	-0.43042	1.496	14.5305			--	--	--	--	--										--		--	--	--			--		--	--	--			--	--	--	--	--	--			--	--	--	--	--	--
0.78236	-0.42841	1.4965	14.4113			--	--	--	--	--										--		--	--	--			--		--	--	--			--	--	--	--	--	--			--	--	--	--	--	--
0.78173	-0.42649	1.497	14.3172			--	--	--	--	--										--		--	--	--			--		--	--	--			--	--	--	--	--	--			--	--	--	--	--	--
0.78057	-0.42447	1.4975	14.2109			--	--	--	--	--										--		--	--	--			--		--	--	--			--	--	--	--	--	--			--	--	--	--	--	--
0.77919	-0.42262	1.498	14.1061			--	--	--	--	--										--		--	--	--			--		--	--	--			--	--	--	--	--	--			--	--	--	--	--	--
0.77863	-0.42065	1.4985	14.0016			--	--	--	--	--										--		--	--	--			--		--	--	--			--	--	--	--	--	--			--	--	--	--	--	--
0.77741	-0.41869	1.499	13.9054			--	--	--	--	--										--		--	--	--			--		--	--	--			--	--	--	--	--	--			--	--	--	--	--	--
0.77645	-0.41671	1.4995	13.8089			--	--	--	--	--										--		--	--	--			--		--	--	--			--	--	--	--	--	--			--	--	--	--	--	--
0.77527	-0.41474	1.5	13.7121			--	--	--	--	--										--		--	--	--			--		--	--	--			--	--	--	--	--	--			--	--	--	--	--	--
0.77433	-0.41283	1.5005	13.6065			--	--	--	--	--										--		--	--	--			--		--	--	--			--	--	--	--	--	--			--	--	--	--	--	--
0.77318	-0.41094	1.501	13.5121			--	--	--	--	--										--		--	--	--			--		--	--	--			--	--	--	--	--	--			--	--	--	--	--	--
0.7727	-0.40901	1.5015	13.4134			--	--	--	--	--										--		--	--	--			--		--	--	--			--	--	--	--	--	--			--	--	--	--	--	--
0.77108	-0.40714	1.502	13.3204			--	--	--	--	--										--		--	--	--			--		--	--	--			--	--	--	--	--	--			--	--	--	--	--	--
0.77032	-0.40521	1.5025	13.2287			--	--	--	--	--										--		--	--	--			--		--	--	--			--	--	--	--	--	--			--	--	--	--	--	--
0.76938	-0.4033	1.503	13.1324			--	--	--	--	--										--		--	--	--			--		--	--	--			--	--	--	--	--	--			--	--	--	--	--	--
0.76862	-0.40146	1.5035	13.0395			--	--	--	--	--										--		--	--	--			--		--	--	--			--	--	--	--	--	--			--	--	--	--	--	--
0.76744	-0.39959	1.504	12.9498			--	--	--	--	--										--		--	--	--			--		--	--	--			--	--	--	--	--	--			--	--	--	--	--	--
0.76639	-0.39778	1.5045	12.8563			--	--	--	--	--										--		--	--	--			--		--	--	--			--	--	--	--	--	--			--	--	--	--	--	--
0.76562	-0.39596	1.505	12.7673			--	--	--	--	--										--		--	--	--			--		--	--	--			--	--	--	--	--	--			--	--	--	--	--	--
0.76433	-0.39413	1.5055	12.6784			--	--	--	--	--										--		--	--	--			--		--	--	--			--	--	--	--	--	--			--	--	--	--	--	--
0.76363	-0.39233	1.506	12.5847			--	--	--	--	--										--		--	--	--			--		--	--	--			--	--	--	--	--	--			--	--	--	--	--	--
0.76262	-0.39053	1.5065	12.4984			--	--	--	--	--										--		--	--	--			--		--	--	--			--	--	--	--	--	--			--	--	--	--	--	--
0.76103	-0.38881	1.507	12.408			--	--	--	--	--										--		--	--	--			--		--	--	--			--	--	--	--	--	--			--	--	--	--	--	--
0.76011	-0.38711	1.5075	12.3234			--	--	--	--	--										--		--	--	--			--		--	--	--			--	--	--	--	--	--			--	--	--	--	--	--
0.75971	-0.38535	1.508	12.2416			--	--	--	--	--										--		--	--	--			--		--	--	--			--	--	--	--	--	--			--	--	--	--	--	--
0.75841	-0.38368	1.5085	12.1585			--	--	--	--	--										--		--	--	--			--		--	--	--			--	--	--	--	--	--			--	--	--	--	--	--
0.75746	-0.38201	1.509	12.0772			--	--	--	--	--										--		--	--	--			--		--	--	--			--	--	--	--	--	--			--	--	--	--	--	--
0.75624	-0.38031	1.5095	11.9913			--	--	--	--	--										--		--	--	--			--		--	--	--			--	--	--	--	--	--			--	--	--	--	--	--
0.75568	-0.37871	1.51	11.9059			--	--	--	--	--										--		--	--	--			--		--	--	--			--	--	--	--	--	--			--	--	--	--	--	--
0.75485	-0.37711	1.5105	11.8264			--	--	--	--	--										--		--	--	--			--		--	--	--			--	--	--	--	--	--			--	--	--	--	--	--
0.7534	-0.37552	1.511	11.7438			--	--	--	--	--										--		--	--	--			--		--	--	--			--	--	--	--	--	--			--	--	--	--	--	--
0.75221	-0.374	1.5115	11.6655			--	--	--	--	--										--		--	--	--			--		--	--	--			--	--	--	--	--	--			--	--	--	--	--	--
0.75144	-0.37244	1.512	11.587			--	--	--	--	--										--		--	--	--			--		--	--	--			--	--	--	--	--	--			--	--	--	--	--	--
0.75019	-0.37091	1.5125	11.5153			--	--	--	--	--										--		--	--	--			--		--	--	--			--	--	--	--	--	--			--	--	--	--	--	--
0.74946	-0.36947	1.513	11.4332			--	--	--	--	--										--		--	--	--			--		--	--	--			--	--	--	--	--	--			--	--	--	--	--	--
0.74825	-0.36801	1.5135	11.3559			--	--	--	--	--										--		--	--	--			--		--	--	--			--	--	--	--	--	--			--	--	--	--	--	--
0.74747	-0.36664	1.514	11.2743			--	--	--	--	--										--		--	--	--			--		--	--	--			--	--	--	--	--	--			--	--	--	--	--	--
0.74622	-0.36525	1.5145	11.205			--	--	--	--	--										--		--	--	--			--		--	--	--			--	--	--	--	--	--			--	--	--	--	--	--
0.74556	-0.3639	1.515	11.1309			--	--	--	--	--										--		--	--	--			--		--	--	--			--	--	--	--	--	--			--	--	--	--	--	--
0.74433	-0.36255	1.5155	11.0522			--	--	--	--	--										--		--	--	--			--		--	--	--			--	--	--	--	--	--			--	--	--	--	--	--
0.74339	-0.36125	1.516	10.9826			--	--	--	--	--										--		--	--	--			--		--	--	--			--	--	--	--	--	--			--	--	--	--	--	--
0.74243	-0.35999	1.5165	10.91			--	--	--	--	--										--		--	--	--			--		--	--	--			--	--	--	--	--	--			--	--	--	--	--	--
0.7416	-0.35878	1.517	10.8391			--	--	--	--	--										--		--	--	--			--		--	--	--			--	--	--	--	--	--			--	--	--	--	--	--
0.74041	-0.35755	1.5175	10.7624			--	--	--	--	--										--		--	--	--			--		--	--	--			--	--	--	--	--	--			--	--	--	--	--	--
0.73964	-0.35642	1.518	10.6942			--	--	--	--	--										--		--	--	--			--		--	--	--			--	--	--	--	--	--			--	--	--	--	--	--
0.7383	-0.35523	1.5185	10.6203			--	--	--	--	--										--		--	--	--			--		--	--	--			--	--	--	--	--	--			--	--	--	--	--	--
0.73735	-0.3541	1.519	10.5491			--	--	--	--	--										--		--	--	--			--		--	--	--			--	--	--	--	--	--			--	--	--	--	--	--
0.7363	-0.35305	1.5195	10.4893			--	--	--	--	--										--		--	--	--			--		--	--	--			--	--	--	--	--	--			--	--	--	--	--	--
0.73494	-0.35198	1.52	10.4192			--	--	--	--	--										--		--	--	--			--		--	--	--			--	--	--	--	--	--			--	--	--	--	--	--
0.735	-0.351	1.5205	10.35			--	--	--	--	--										--		--	--	--			--		--	--	--			--	--	--	--	--	--			--	--	--	--	--	--
0.7334	-0.35	1.521	10.2861			--	--	--	--	--										--		--	--	--			--		--	--	--			--	--	--	--	--	--			--	--	--	--	--	--
0.7324	-0.34902	1.5215	10.217			--	--	--	--	--										--		--	--	--			--		--	--	--			--	--	--	--	--	--			--	--	--	--	--	--
0.73105	-0.34808	1.522	10.1519			--	--	--	--	--										--		--	--	--			--		--	--	--			--	--	--	--	--	--			--	--	--	--	--	--
0.73045	-0.34718	1.5225	10.0869			--	--	--	--	--										--		--	--	--			--		--	--	--			--	--	--	--	--	--			--	--	--	--	--	--
0.72965	-0.34629	1.523	10.0227			--	--	--	--	--										--		--	--	--			--		--	--	--			--	--	--	--	--	--			--	--	--	--	--	--
0.72823	-0.34556	1.5235	9.95769			--	--	--	--	--										--		--	--	--			--		--	--	--			--	--	--	--	--	--			--	--	--	--	--	--
0.72717	-0.34473	1.524	9.89171			--	--	--	--	--										--		--	--	--			--		--	--	--			--	--	--	--	--	--			--	--	--	--	--	--
0.72662	-0.34397	1.5245	9.82784			--	--	--	--	--										--		--	--	--			--		--	--	--			--	--	--	--	--	--			--	--	--	--	--	--
0.72527	-0.34323	1.525	9.76909			--	--	--	--	--										--		--	--	--			--		--	--	--			--	--	--	--	--	--			--	--	--	--	--	--
0.72477	-0.3425	1.5255	9.70245			--	--	--	--	--										--		--	--	--			--		--	--	--			--	--	--	--	--	--			--	--	--	--	--	--
0.72321	-0.34186	1.526	9.64088			--	--	--	--	--										--		--	--	--			--		--	--	--			--	--	--	--	--	--			--	--	--	--	--	--
0.72258	-0.34121	1.5265	9.57951			--	--	--	--	--										--		--	--	--			--		--	--	--			--	--	--	--	--	--			--	--	--	--	--	--
0.72154	-0.34062	1.527	9.52179			--	--	--	--	--										--		--	--	--			--		--	--	--			--	--	--	--	--	--			--	--	--	--	--	--
0.72043	-0.34005	1.5275	9.46335			--	--	--	--	--										--		--	--	--			--		--	--	--			--	--	--	--	--	--			--	--	--	--	--	--
0.7196	-0.33946	1.528	9.40052			--	--	--	--	--										--		--	--	--			--		--	--	--			--	--	--	--	--	--			--	--	--	--	--	--
0.71823	-0.33893	1.5285	9.34552			--	--	--	--	--										--		--	--	--			--		--	--	--			--	--	--	--	--	--			--	--	--	--	--	--
0.7174	-0.33845	1.529	9.28521			--	--	--	--	--										--		--	--	--			--		--	--	--			--	--	--	--	--	--			--	--	--	--	--	--
0.71681	-0.33801	1.5295	9.22586			--	--	--	--	--										--		--	--	--			--		--	--	--			--	--	--	--	--	--			--	--	--	--	--	--
0.71529	-0.33759	1.53	9.16905			--	--	--	--	--										--		--	--	--			--		--	--	--			--	--	--	--	--	--			--	--	--	--	--	--
0.71441	-0.3372	1.5305	9.11372			--	--	--	--	--										--		--	--	--			--		--	--	--			--	--	--	--	--	--			--	--	--	--	--	--
0.71324	-0.33685	1.531	9.05712			--	--	--	--	--										--		--	--	--			--		--	--	--			--	--	--	--	--	--			--	--	--	--	--	--
0.71253	-0.33649	1.5315	9.00356			--	--	--	--	--										--		--	--	--			--		--	--	--			--	--	--	--	--	--			--	--	--	--	--	--
0.71147	-0.33616	1.532	8.94555			--	--	--	--	--										--		--	--	--			--		--	--	--			--	--	--	--	--	--			--	--	--	--	--	--
0.71039	-0.33591	1.5325	8.89302			--	--	--	--	--										--		--	--	--			--		--	--	--			--	--	--	--	--	--			--	--	--	--	--	--
0.70946	-0.33568	1.533	8.83548			--	--	--	--	--										--		--	--	--			--		--	--	--			--	--	--	--	--	--			--	--	--	--	--	--
0.70821	-0.33548	1.5335	8.7788			--	--	--	--	--										--		--	--	--			--		--	--	--			--	--	--	--	--	--			--	--	--	--	--	--
0.70742	-0.3353	1.534	8.72612			--	--	--	--	--										--		--	--	--			--		--	--	--			--	--	--	--	--	--			--	--	--	--	--	--
0.70665	-0.33512	1.5345	8.6715			--	--	--	--	--										--		--	--	--			--		--	--	--			--	--	--	--	--	--			--	--	--	--	--	--
0.70495	-0.33497	1.535	8.62049			--	--	--	--	--										--		--	--	--			--		--	--	--			--	--	--	--	--	--			--	--	--	--	--	--
0.70421	-0.3349	1.5355	8.57006			--	--	--	--	--										--		--	--	--			--		--	--	--			--	--	--	--	--	--			--	--	--	--	--	--
0.70332	-0.3348	1.536	8.52126			--	--	--	--	--										--		--	--	--			--		--	--	--			--	--	--	--	--	--			--	--	--	--	--	--
0.70258	-0.33476	1.5365	8.46938			--	--	--	--	--										--		--	--	--			--		--	--	--			--	--	--	--	--	--			--	--	--	--	--	--
0.70117	-0.33477	1.537	8.41693			--	--	--	--	--										--		--	--	--			--		--	--	--			--	--	--	--	--	--			--	--	--	--	--	--
0.70064	-0.33475	1.5375	8.3642			--	--	--	--	--										--		--	--	--			--		--	--	--			--	--	--	--	--	--			--	--	--	--	--	--
0.69955	-0.33479	1.538	8.31481			--	--	--	--	--										--		--	--	--			--		--	--	--			--	--	--	--	--	--			--	--	--	--	--	--
0.69852	-0.33487	1.5385	8.26826			--	--	--	--	--										--		--	--	--			--		--	--	--			--	--	--	--	--	--			--	--	--	--	--	--
0.69701	-0.33495	1.539	8.21567			--	--	--	--	--										--		--	--	--			--		--	--	--			--	--	--	--	--	--			--	--	--	--	--	--
0.69623	-0.33512	1.5395	8.16523			--	--	--	--	--										--		--	--	--			--		--	--	--			--	--	--	--	--	--			--	--	--	--	--	--
0.69552	-0.33527	1.54	8.12172			--	--	--	--	--										--		--	--	--			--		--	--	--			--	--	--	--	--	--			--	--	--	--	--	--
0.69449	-0.33545	1.5405	8.07223			--	--	--	--	--										--		--	--	--			--		--	--	--			--	--	--	--	--	--			--	--	--	--	--	--
0.69321	-0.33565	1.541	8.02689			--	--	--	--	--										--		--	--	--			--		--	--	--			--	--	--	--	--	--			--	--	--	--	--	--
0.69245	-0.33587	1.5415	7.97763			--	--	--	--	--										--		--	--	--			--		--	--	--			--	--	--	--	--	--			--	--	--	--	--	--
0.69125	-0.33618	1.542	7.92809			--	--	--	--	--										--		--	--	--			--		--	--	--			--	--	--	--	--	--			--	--	--	--	--	--
0.6908	-0.33646	1.5425	7.88383			--	--	--	--	--										--		--	--	--			--		--	--	--			--	--	--	--	--	--			--	--	--	--	--	--
0.68898	-0.33681	1.543	7.83932			--	--	--	--	--										--		--	--	--			--		--	--	--			--	--	--	--	--	--			--	--	--	--	--	--
0.68857	-0.33715	1.5435	7.79256			--	--	--	--	--										--		--	--	--			--		--	--	--			--	--	--	--	--	--			--	--	--	--	--	--
0.68808	-0.33748	1.544	7.74569			--	--	--	--	--										--		--	--	--			--		--	--	--			--	--	--	--	--	--			--	--	--	--	--	--
0.68653	-0.33786	1.5445	7.70345			--	--	--	--	--										--		--	--	--			--		--	--	--			--	--	--	--	--	--			--	--	--	--	--	--
0.68569	-0.33831	1.545	7.66051			--	--	--	--	--										--		--	--	--			--		--	--	--			--	--	--	--	--	--			--	--	--	--	--	--
0.68437	-0.33872	1.5455	7.61236			--	--	--	--	--										--		--	--	--			--		--	--	--			--	--	--	--	--	--			--	--	--	--	--	--
0.68335	-0.33925	1.546	7.56975			--	--	--	--	--										--		--	--	--			--		--	--	--			--	--	--	--	--	--			--	--	--	--	--	--
0.68268	-0.33973	1.5465	7.52353			--	--	--	--	--										--		--	--	--			--		--	--	--			--	--	--	--	--	--			--	--	--	--	--	--
0.68163	-0.34027	1.547	7.48126			--	--	--	--	--										--		--	--	--			--		--	--	--			--	--	--	--	--	--			--	--	--	--	--	--
0.68018	-0.3408	1.5475	7.44134			--	--	--	--	--										--		--	--	--			--		--	--	--			--	--	--	--	--	--			--	--	--	--	--	--
0.6797	-0.34135	1.548	7.40049			--	--	--	--	--										--		--	--	--			--		--	--	--			--	--	--	--	--	--			--	--	--	--	--	--
0.67864	-0.342	1.5485	7.35674			--	--	--	--	--										--		--	--	--			--		--	--	--			--	--	--	--	--	--			--	--	--	--	--	--
0.67738	-0.34263	1.549	7.3108			--	--	--	--	--										--		--	--	--			--		--	--	--			--	--	--	--	--	--			--	--	--	--	--	--
0.67627	-0.3433	1.5495	7.27528			--	--	--	--	--										--		--	--	--			--		--	--	--			--	--	--	--	--	--			--	--	--	--	--	--
0.67539	-0.34399	1.55	7.22809			--	--	--	--	--										--		--	--	--			--		--	--	--			--	--	--	--	--	--			--	--	--	--	--	--
0.67442	-0.34466	1.5505	7.1892			--	--	--	--	--										--		--	--	--			--		--	--	--			--	--	--	--	--	--			--	--	--	--	--	--
0.67344	-0.34538	1.551	7.14958			--	--	--	--	--										--		--	--	--			--		--	--	--			--	--	--	--	--	--			--	--	--	--	--	--
0.67294	-0.34617	1.5515	7.10789			--	--	--	--	--										--		--	--	--			--		--	--	--			--	--	--	--	--	--			--	--	--	--	--	--
0.67151	-0.34696	1.552	7.07221			--	--	--	--	--										--		--	--	--			--		--	--	--			--	--	--	--	--	--			--	--	--	--	--	--
0.67033	-0.34779	1.5525	7.03146			--	--	--	--	--										--		--	--	--			--		--	--	--			--	--	--	--	--	--			--	--	--	--	--	--
0.66933	-0.34862	1.553	6.98988			--	--	--	--	--										--		--	--	--			--		--	--	--			--	--	--	--	--	--			--	--	--	--	--	--
0.66846	-0.34946	1.5535	6.9544			--	--	--	--	--										--		--	--	--			--		--	--	--			--	--	--	--	--	--			--	--	--	--	--	--
0.66738	-0.35032	1.554	6.91473			--	--	--	--	--										--		--	--	--			--		--	--	--			--	--	--	--	--	--			--	--	--	--	--	--
0.66655	-0.35124	1.5545	6.87515			--	--	--	--	--										--		--	--	--			--		--	--	--			--	--	--	--	--	--			--	--	--	--	--	--
0.66542	-0.35216	1.555	6.83418			--	--	--	--	--										--		--	--	--			--		--	--	--			--	--	--	--	--	--			--	--	--	--	--	--
0.66455	-0.35314	1.5555	6.80199			--	--	--	--	--										--		--	--	--			--		--	--	--			--	--	--	--	--	--			--	--	--	--	--	--
0.66329	-0.35413	1.556	6.76277			--	--	--	--	--										--		--	--	--			--		--	--	--			--	--	--	--	--	--			--	--	--	--	--	--
0.66228	-0.35515	1.5565	6.7257			--	--	--	--	--										--		--	--	--			--		--	--	--			--	--	--	--	--	--			--	--	--	--	--	--
0.66138	-0.35614	1.557	6.68906			--	--	--	--	--										--		--	--	--			--		--	--	--			--	--	--	--	--	--			--	--	--	--	--	--
0.66071	-0.35719	1.5575	6.65219			--	--	--	--	--										--		--	--	--			--		--	--	--			--	--	--	--	--	--			--	--	--	--	--	--
0.65946	-0.35831	1.558	6.61637			--	--	--	--	--										--		--	--	--			--		--	--	--			--	--	--	--	--	--			--	--	--	--	--	--
0.65837	-0.3594	1.5585	6.57818			--	--	--	--	--										--		--	--	--			--		--	--	--			--	--	--	--	--	--			--	--	--	--	--	--
0.65756	-0.36053	1.559	6.54321			--	--	--	--	--										--		--	--	--			--		--	--	--			--	--	--	--	--	--			--	--	--	--	--	--
0.65629	-0.36171	1.5595	6.51003			--	--	--	--	--										--		--	--	--			--		--	--	--			--	--	--	--	--	--			--	--	--	--	--	--
0.65572	-0.36287	1.56	6.47362			--	--	--	--	--										--		--	--	--			--		--	--	--			--	--	--	--	--	--			--	--	--	--	--	--
0.65463	-0.36405	1.5605	6.43719			--	--	--	--	--										--		--	--	--			--		--	--	--			--	--	--	--	--	--			--	--	--	--	--	--
0.65361	-0.36531	1.561	6.40374			--	--	--	--	--										--		--	--	--			--		--	--	--			--	--	--	--	--	--			--	--	--	--	--	--
0.65265	-0.36652	1.5615	6.3706			--	--	--	--	--										--		--	--	--			--		--	--	--			--	--	--	--	--	--			--	--	--	--	--	--
0.65149	-0.36784	1.562	6.33592			--	--	--	--	--										--		--	--	--			--		--	--	--			--	--	--	--	--	--			--	--	--	--	--	--
0.65045	-0.36912	1.5625	6.29654			--	--	--	--	--										--		--	--	--			--		--	--	--			--	--	--	--	--	--			--	--	--	--	--	--
0.64975	-0.37044	1.563	6.26854			--	--	--	--	--										--		--	--	--			--		--	--	--			--	--	--	--	--	--			--	--	--	--	--	--
0.64842	-0.37178	1.5635	6.23621			--	--	--	--	--										--		--	--	--			--		--	--	--			--	--	--	--	--	--			--	--	--	--	--	--
0.64753	-0.37313	1.564	6.20132			--	--	--	--	--										--		--	--	--			--		--	--	--			--	--	--	--	--	--			--	--	--	--	--	--
0.64612	-0.37452	1.5645	6.1677			--	--	--	--	--										--		--	--	--			--		--	--	--			--	--	--	--	--	--			--	--	--	--	--	--
0.64562	-0.37594	1.565	6.13761			--	--	--	--	--										--		--	--	--			--		--	--	--			--	--	--	--	--	--			--	--	--	--	--	--
0.64418	-0.37735	1.5655	6.10343			--	--	--	--	--										--		--	--	--			--		--	--	--			--	--	--	--	--	--			--	--	--	--	--	--
0.64379	-0.37886	1.566	6.07339			--	--	--	--	--										--		--	--	--			--		--	--	--			--	--	--	--	--	--			--	--	--	--	--	--
0.64224	-0.38032	1.5665	6.04016			--	--	--	--	--										--		--	--	--			--		--	--	--			--	--	--	--	--	--			--	--	--	--	--	--
0.64138	-0.38185	1.567	6.00829			--	--	--	--	--										--		--	--	--			--		--	--	--			--	--	--	--	--	--			--	--	--	--	--	--
0.64022	-0.3834	1.5675	5.98132			--	--	--	--	--										--		--	--	--			--		--	--	--			--	--	--	--	--	--			--	--	--	--	--	--
0.63959	-0.38489	1.568	5.94837			--	--	--	--	--										--		--	--	--			--		--	--	--			--	--	--	--	--	--			--	--	--	--	--	--
0.63841	-0.38651	1.5685	5.91372			--	--	--	--	--										--		--	--	--			--		--	--	--			--	--	--	--	--	--			--	--	--	--	--	--
0.63735	-0.38809	1.569	5.88704			--	--	--	--	--										--		--	--	--			--		--	--	--			--	--	--	--	--	--			--	--	--	--	--	--
0.63647	-0.38966	1.5695	5.85838			--	--	--	--	--										--		--	--	--			--		--	--	--			--	--	--	--	--	--			--	--	--	--	--	--
0.63579	-0.3913	1.57	5.82322			--	--	--	--	--										--		--	--	--			--		--	--	--			--	--	--	--	--	--			--	--	--	--	--	--
0.63426	-0.39294	1.5705	5.79696			--	--	--	--	--										--		--	--	--			--		--	--	--			--	--	--	--	--	--			--	--	--	--	--	--
0.6336	-0.39468	1.571	5.76451			--	--	--	--	--										--		--	--	--			--		--	--	--			--	--	--	--	--	--			--	--	--	--	--	--
0.63245	-0.39644	1.5715	5.73547			--	--	--	--	--										--		--	--	--			--		--	--	--			--	--	--	--	--	--			--	--	--	--	--	--
0.63148	-0.39817	1.572	5.70648			--	--	--	--	--										--		--	--	--			--		--	--	--			--	--	--	--	--	--			--	--	--	--	--	--
0.63085	-0.39996	1.5725	5.68056			--	--	--	--	--										--		--	--	--			--		--	--	--			--	--	--	--	--	--			--	--	--	--	--	--
0.62948	-0.40176	1.573	5.65097			--	--	--	--	--										--		--	--	--			--		--	--	--			--	--	--	--	--	--			--	--	--	--	--	--
0.62847	-0.40354	1.5735	5.62048			--	--	--	--	--										--		--	--	--			--		--	--	--			--	--	--	--	--	--			--	--	--	--	--	--
0.62771	-0.40545	1.574	5.5913			--	--	--	--	--										--		--	--	--			--		--	--	--			--	--	--	--	--	--			--	--	--	--	--	--
[truncated: 3,602 more rows]
[truncated: 23 more columns]

## Sheet: Fig.4
Fig. 4a					Fig. 4b			Fig. 4c							Fig. 4f			Fig. 4g			Fig. 4h					Fig. 4i
Wavelength (nm)	Transmittance (%)	Wavelength (nm)	Transmittance (%)		Time (s)	Transmittance (%)		MnO2 single deposition		Cu single deposition		EECD			Day	Transmittance (%)		Time (s)	Transmittance (%)		after 10000 cycles		initial			25℃		50℃		0℃
800	65.5543	800	1.37533		0	86.7091		Time (s)	Normalized transmittance	Time (s)	Normalized transmittance	Time (s)	Normalized transmittance		0	80.6		0	2.19336		Time (s)	Transmittance (%)	Time (s)	Transmittance (%)		Time (s)	Transmittance (%)	Time (s)	Transmittance (%)	Time (s)	Transmittance (%)
799	65.5862	799	1.36727		0.09996	86.7029		0	0.94134	0	0.9348	0	0.94158		1	81.1		0.1	2.19334		0.000287	78.5298	9.62e-05	83.266		0	82.315	0	82.7113	0	83.6492
798	65.5877	798	1.36566		0.20004	86.7057		0.1	0.9394	0.1	0.91745	0.10007	0.94144		3	81.4		0.2	2.19206		0.10008	78.52	0.10012	83.2677		0.1	82.3348	0.1	82.695	0.1	83.6441
797	65.6088	797	1.36298		0.3	86.7093		0.2	0.93725	0.2	0.90256	0.20004	0.94161		5	81.3		0.30001	2.28623		0.2001	78.5247	0.20014	83.2745		0.2	82.3812	0.2	82.7119	0.2	83.6516
796	65.647	796	1.36512		0.40002	86.7311		0.3	0.93497	0.3	0.88915	0.3	0.94159		15	80.8		0.40001	2.41606		0.29989	78.5222	0.30016	83.2545		0.3	82.3688	0.3	82.7216	0.3	83.648
795	65.6799	795	1.35206		0.49999	86.729		0.4	0.93228	0.4	0.87687	0.40002	0.94156		30	81.5		0.5	2.53285		0.40014	78.5106	0.39995	83.2651		0.4	82.3749	0.4	82.7248	0.4	83.6504
794	65.7223	794	1.34955		0.60001	86.7146		0.5	0.92915	0.5	0.86558	0.49999	0.94196					0.6	2.63378		0.50016	78.5277	0.5002	83.2619		0.5	82.3729	0.5	82.7015	0.5	83.6373
793	65.8126	793	1.34857		0.70003	86.6932		0.6	0.92601	0.6	0.85493	0.60007	0.94091					0.7	2.71446		0.59996	78.538	0.60022	83.2581		0.6	82.382	0.6	82.7278	0.6	83.6497
792	65.8635	792	1.34156		0.79999	86.6906		0.7	0.92309	0.7	0.84494	0.70003	0.92954					0.80001	2.75897		0.70021	78.5437	0.70002	83.2799		0.7	82.3977	0.7	82.7261	0.7	83.6532
791	65.8665	791	1.34393		0.90002	86.6962		0.8	0.91961	0.8	0.83523	0.79999	0.9143					0.90001	2.76165		0.8	78.559	0.80027	83.2834		0.8	82.3776	0.8	82.7253	0.8	83.6326
790	65.8762	790	1.33804		0.99998	86.6844		0.9	0.91586	0.9	0.82547	0.90002	0.89943					1.00001	2.7342		0.90002	78.5793	0.90006	83.3063		0.9	82.3897	0.9	82.7596	0.9	83.6563
789	65.9385	789	1.33269		1.1	86.7195		1	0.91283	1	0.81645	1.00004	0.88489					1.1	2.7015		1.00027	78.5694	1.00008	83.3079		1	82.4031	1	82.7455	1	83.653
788	65.9556	788	1.3294		1.20002	86.7169		1.1	0.90922	1.1	0.80722	1.10006	0.87109					1.2	2.67494		1.10006	78.5635	1.10033	83.2863		1.1	82.3912	1.1	82.7382	1.1	83.6454
787	66.0244	787	1.33032		1.29999	86.7399		1.2	0.90531	1.2	0.79849	1.20002	0.85816					1.30001	2.65277		1.20009	78.5526	1.20012	83.2752		1.2	82.3959	1.2	82.7454	1.2	83.6522
786	66.0888	786	1.32639		1.40001	86.716		1.3	0.90217	1.3	0.79007	1.29999	0.84563					1.40001	2.64113		1.30011	78.5634	1.30014	83.2765		1.3	82.4351	1.3	82.7435	1.3	83.6582
785	66.1216	785	1.32372		1.50003	86.7297		1.4	0.89746	1.4	0.78163	1.40007	0.83405					1.50001	2.63278		1.40013	78.5769	1.39994	83.2761		1.4	82.4179	1.4	82.7559	1.4	83.6427
784	66.1634	784	1.32231		1.59999	86.7361		1.5	0.89442	1.5	0.77368	1.50003	0.82257					1.6	2.6353		1.50015	78.5638	1.50019	83.2747		1.5	82.3973	1.5	82.7534	1.5	83.6443
783	66.2135	783	1.31239		1.70001	86.7069		1.6	0.89049	1.6	0.76585	1.60005	0.81151					1.7	2.63416		1.59994	78.5875	1.60021	83.2879		1.6	82.4046	1.6	82.762	1.6	83.6485
782	66.2633	782	1.31421		1.79998	86.7136		1.7	0.88608	1.7	0.75823	1.70002	0.8007					1.80001	2.63778		1.70019	78.5898	1.7	83.3059		1.7	82.4275	1.7	82.751	1.7	83.6458
781	66.3559	781	1.30866		1.90006	86.683		1.8	0.88324	1.8	0.75077	1.79998	0.79015					1.90001	2.6401		1.79998	78.6121	1.80025	83.3279		1.8	82.4469	1.8	82.7729	1.8	83.6559
780	66.3983	780	1.30921		2.00002	86.7013		1.9	0.87906	1.9	0.74347	1.90006	0.77962					2.00001	2.64684		1.90001	78.6034	1.90004	83.3085		1.9	82.4702	1.9	82.7688	1.9	83.6349
779	66.5032	779	1.30343		2.09999	86.7025		2	0.87593	2	0.73617	2.00002	0.76963					2.1	2.64991		2.00026	78.5865	2.00007	83.3127		2	82.4104	2	82.7711	2	83.6395
778	66.5403	778	1.30125		2.20001	86.7134		2.1	0.87174	2.1	0.72935	2.10004	0.75929					2.2	2.65337		2.10005	78.6087	2.10032	83.3156		2.1	82.4305	2.1	82.7542	2.1	83.6359
777	66.5652	777	1.30207		2.29997	86.7364		2.2	0.86578	2.2	0.72219	2.20001	0.7492					2.30001	2.65668		2.20007	78.5922	2.20011	83.3117		2.2	82.4503	2.2	82.7749	2.2	83.6386
776	66.6335	776	1.29733		2.40005	86.736		2.3	0.8629	2.3	0.71559	2.30003	0.74					2.40001	2.66213		2.30009	78.6068	2.30013	83.2836		2.3	82.4042	2.3	82.7789	2.3	83.6569
775	66.8024	775	1.2906		2.50001	86.7325		2.4	0.85977	2.4	0.70916	2.40005	0.73047					2.50001	2.66974		2.40011	78.6206	2.39992	83.311		2.4	82.414	2.4	82.7684	2.4	83.6469
774	66.8381	774	1.29298		2.59998	86.7253		2.5	0.85613	2.5	0.70308	2.50001	0.72103					2.60001	2.67315		2.50013	78.7025	2.50017	83.3133		2.5	82.4271	2.5	82.7777	2.5	83.6574
773	66.8943	773	1.2891		2.7	86.7272		2.6	0.85257	2.6	0.69665	2.60004	0.71188					2.7	2.67832		2.60016	78.6582	2.60019	83.3372		2.6	82.4483	2.6	82.7762	2.6	83.6513
772	66.9334	772	1.28548		2.80002	86.7174		2.7	0.84996	2.7	0.69068	2.7	0.70277					2.80001	2.68573		2.70018	78.6828	2.69999	83.303		2.7	82.4467	2.7	82.77	2.7	83.6447
771	67.0056	771	1.28253		2.90004	86.7088		2.8	0.84369	2.8	0.68481	2.80002	0.69378					2.90001	2.69183		2.79997	78.6597	2.80024	83.3545		2.8	82.4512	2.8	82.7808	2.8	83.6536
770	67.0849	770	1.28004		3.00001	86.7003		2.9	0.84123	2.9	0.67894	2.90004	0.68469					3.00001	2.6963		2.89999	78.7686	2.90003	83.3825		2.9	82.5001	2.9	82.7841	2.9	83.6496
769	67.2077	769	1.27743		3.09997	86.7019		3	0.83635	3	0.67307	3.00001	0.67588					3.10001	2.70361		3.00024	78.639	3.00005	83.3842		3	82.4409	3	82.813	3	83.6579
768	67.257	768	1.2765		3.19999	86.7048		3.1	0.83232	3.1	0.66734	3.10003	0.66698					3.20001	2.70783		3.10003	78.5949	3.1003	83.3473		3.1	82.4326	3.1	82.779	3.1	83.6521
767	67.3838	767	1.27295		3.30001	86.7352		3.2	0.82727	3.2	0.66204	3.20005	0.65864					3.30001	2.71396		3.20006	78.666	3.20009	83.3064		3.2	82.4931	3.2	82.7933	3.2	83.6829
766	67.4337	766	1.26863		3.40003	86.7383		3.3	0.82357	3.3	0.65659	3.30001	0.64998					3.40001	2.72106		3.30008	78.7079	3.30011	83.2993		3.3	82.4471	3.3	82.8178	3.3	83.644
765	67.5143	765	1.26963		3.5	86.7221		3.4	0.82002	3.4	0.65133	3.40003	0.64158					3.50001	2.72793		3.4001	78.6954	3.40014	83.309		3.4	82.5053	3.4	82.8132	3.4	83.6534
764	67.606	764	1.263		3.59996	86.7564		3.5	0.81594	3.5	0.64627	3.5	0.63364					3.60001	2.73657		3.50012	78.6915	3.50016	83.3315		3.5	82.4623	3.5	82.8209	3.5	83.6475
763	67.742	763	1.25765		3.70004	86.7361		3.6	0.81192	3.6	0.64121	3.60008	0.6254					3.70001	2.74125		3.60014	78.6819	3.60018	83.3203		3.6	82.4462	3.6	82.82	3.6	83.6554
762	67.8217	762	1.25766		3.80001	86.706		3.7	0.80785	3.7	0.63626	3.70004	0.61744					3.80001	2.74356		3.70016	78.6942	3.69997	83.3762		3.7	82.4868	3.7	82.8126	3.7	83.651
761	67.8959	761	1.25788		3.90003	86.7164		3.8	0.80343	3.8	0.6313	3.80001	0.60951					3.90001	2.7529		3.79995	78.6949	3.80022	83.354		3.8	82.4606	3.8	82.8177	3.8	83.6502
760	67.9959	760	1.25056		3.99999	86.6951		3.9	0.79897	3.9	0.62635	3.90003	0.60141					4.00001	2.75925		3.9002	78.7228	3.90001	83.3389		3.9	82.4762	3.9	82.8325	3.9	83.6472
759	68.1032	759	1.24647		4.09996	86.6979		4	0.7945	4	0.62153	3.99999	0.59354					4.1	2.76419		4.00023	78.6974	4.00004	83.3367		4	82.4656	4	82.8298	4	83.6385
758	68.2073	758	1.24921		4.20003	86.7068		4.1	0.7904	4.1	0.61685	4.10007	0.58572					4.20001	2.77289		4.10002	78.7758	4.10029	83.3074		4.1	82.4923	4.1	82.8337	4.1	83.6693
757	68.2949	757	1.24317		4.3	86.7436		4.2	0.78597	4.2	0.6123	4.20003	0.57812					4.3	2.78044		4.20004	78.7702	4.20008	83.2886		4.2	82.4492	4.2	82.8164	4.2	83.6466
756	68.3816	756	1.23395		4.40002	86.7437		4.3	0.78171	4.3	0.60775	4.3	0.57068					4.4	2.78677		4.30006	78.7743	4.3001	83.3073		4.3	82.5045	4.3	82.8247	4.3	83.6485
755	68.4979	755	1.24087		4.49998	86.7569		4.4	0.77732	4.4	0.60347	4.40002	0.56324					4.5	2.79179		4.40008	78.7694	4.40012	83.3283		4.4	82.472	4.4	82.7992	4.4	83.648
754	68.5777	754	1.23218		4.6	86.7661		4.5	0.77305	4.5	0.59897	4.50004	0.55593					4.6	2.79839		4.5001	78.7832	4.50014	83.344		4.5	82.4937	4.5	82.8287	4.5	83.6645
753	68.7519	753	1.22984		4.70003	86.7354		4.6	0.76847	4.6	0.5948	4.60006	0.54871					4.70001	2.80557		4.60013	78.7871	4.60016	83.3555		4.6	82.5092	4.6	82.8204	4.6	83.6474
752	68.868	752	1.22573		4.79999	86.7266		4.7	0.76385	4.7	0.59045	4.70003	0.54151					4.8	2.81289		4.70015	78.8041	4.70018	83.3639		4.7	82.5089	4.7	82.8401	4.7	83.6609
751	68.9532	751	1.2254		4.90001	86.719		4.8	0.75942	4.8	0.58613	4.79999	0.53434					4.9	2.82067		4.79994	78.8141	4.80021	83.361		4.8	82.4928	4.8	82.8455	4.8	83.6365
750	69.0604	750	1.22103		5.00003	86.703		4.9	0.75397	4.9	0.5819	4.90001	0.52776					5	2.82616		4.90019	78.7975	4.9	83.3603		4.9	82.5204	4.9	82.8611	4.9	83.6633
749	69.1528	749	1.21691		5.1	86.7036		5	0.74963	5	0.57778	5.00003	0.52077					5.1	2.83494		5.00021	78.8242	5.00002	83.3518		5	82.5186	5	82.8584	5	83.635
748	69.261	748	1.21081		5.20002	86.7279		5.1	0.74553	5.1	0.57371	5.10005	0.51396					5.20001	2.83949		5.1	78.8072	5.10027	83.3421		5.1	82.4704	5.1	82.8555	5.1	83.6471
747	69.3728	747	1.20927		5.29998	86.7245		5.2	0.74181	5.2	0.56978	5.20002	0.50701					5.30001	2.84724		5.20025	78.8089	5.20006	83.337		5.2	82.5086	5.2	82.8399	5.2	83.6297
746	69.4966	746	1.20738		5.4	86.7376		5.3	0.7377	5.3	0.56599	5.29998	0.50053					5.4	2.85635		5.30005	78.8174	5.30008	83.3519		5.3	82.5352	5.3	82.8583	5.3	83.6399
745	69.6331	745	1.19997		5.50003	86.7485		5.4	0.73273	5.4	0.56212	5.40006	0.49369					5.5	2.86169		5.40007	78.8205	5.40011	83.3503		5.4	82.5035	5.4	82.8413	5.4	83.635
744	69.7613	744	1.19506		5.59999	86.7392		5.5	0.72852	5.5	0.5582	5.50003	0.48742					5.6	2.86522		5.50009	78.8254	5.50013	83.3683		5.5	82.5171	5.5	82.8891	5.5	83.6534
743	69.8747	743	1.19354		5.70001	86.7632		5.6	0.72247	5.6	0.55448	5.60005	0.48105					5.70001	2.87568		5.60011	78.8268	5.60015	83.3819		5.6	82.5542	5.6	82.864	5.6	83.6218
742	69.9984	742	1.19111		5.79998	86.7272		5.7	0.71871	5.7	0.55077	5.70001	0.47488					5.80001	2.88185		5.70013	78.836	5.70017	83.388		5.7	82.5208	5.7	82.8729	5.7	83.6317
741	70.1126	741	1.18457		5.90005	86.7186		5.8	0.71446	5.8	0.54696	5.79998	0.4686					5.9	2.8877		5.79992	78.8525	5.80019	83.3869		5.8	82.5212	5.8	82.8728	5.8	83.656
740	70.233	740	1.17777		6.00002	86.7113		5.9	0.70988	5.9	0.54316	5.90005	0.46256					6	2.89692		5.90017	78.8494	5.89998	83.3716		5.9	82.5139	5.9	82.8948	5.9	83.6489
739	70.3728	739	1.17764		6.09998	86.7079		6	0.705	6	0.53958	6.00002	0.45632					6.1	2.90524		6.0002	78.8541	6.00023	83.3606		6	82.5266	6	82.8606	6	83.6443
738	70.4994	738	1.17328		6.2	86.7102		6.1	0.70007	6.1	0.53605	6.10004	0.45044					6.20001	2.91012		6.09999	78.8449	6.10025	83.3626		6.1	82.5135	6.1	82.8678	6.1	83.6505
737	70.643	737	1.16373		6.29997	86.7288		6.2	0.69631	6.2	0.53262	6.2	0.44443					6.30001	2.91877		6.20024	78.8513	6.20005	83.3701		6.2	82.5548	6.2	82.8879	6.2	83.6493
736	70.7418	736	1.16197		6.40005	86.7504		6.3	0.6913	6.3	0.52929	6.30002	0.43864					6.4	2.92623		6.30003	78.8589	6.30007	83.3839		6.3	82.5444	6.3	82.8873	6.3	83.6356
735	70.9063	735	1.15589		6.50001	86.7463		6.4	0.68644	6.4	0.52579	6.40005	0.43296					6.5	2.93274		6.40005	78.8689	6.40009	83.3859		6.4	82.5283	6.4	82.8913	6.4	83.6422
734	71.0379	734	1.15294		6.59997	86.7285		6.5	0.68219	6.5	0.52234	6.50001	0.42736					6.6	2.93928		6.5003	78.8709	6.50011	83.3974		6.5	82.5371	6.5	82.8936	6.5	83.6573
733	71.1677	733	1.14746		6.7	86.7611		6.6	0.67767	6.6	0.51889	6.60003	0.42182					6.70001	2.94413		6.60009	78.8954	6.60013	83.4176		6.6	82.5243	6.6	82.8941	6.6	83.6413
732	71.3122	732	1.14002		6.80002	86.7316		6.7	0.67327	6.7	0.5156	6.70005	0.41625					6.80001	2.95715		6.70012	78.8861	6.70015	83.3968		6.7	82.5063	6.7	82.9102	6.7	83.6452
731	71.4691	731	1.13856		6.90004	86.7393		6.8	0.66884	6.8	0.51222	6.80002	0.41094					6.90001	2.96128		6.79991	78.8743	6.80018	83.391		6.8	82.5451	6.8	82.8868	6.8	83.6312
730	71.6254	730	1.13208		7	86.7241		6.9	0.66347	6.9	0.50893	6.90004	0.40574					7	2.97189		6.90016	78.8762	6.89997	83.3884		6.9	82.5539	6.9	82.9066	6.9	83.651
729	71.757	729	1.12489		7.09997	86.7185		7	0.65986	7	0.50581	7	0.40033					7.1	2.97682		7.00018	78.8726	7.00022	83.3907		7	82.5367	7	82.9102	7	83.6387
728	71.931	728	1.11914		7.20005	86.7059		7.1	0.65579	7.1	0.50269	7.10002	0.39505					7.20001	2.98425		7.09997	78.8674	7.10024	83.3763		7.1	82.579	7.1	82.9202	7.1	83.6541
727	72.0448	727	1.11861		7.30001	86.7212		7.2	0.65083	7.2	0.4995	7.20005	0.38983					7.30001	2.99365		7.20022	78.8897	7.20003	83.3949		7.2	82.5601	7.2	82.9043	7.2	83.6664
726	72.1892	726	1.11083		7.40003	86.7242		7.3	0.64638	7.3	0.49657	7.30001	0.3847					7.40001	2.99828		7.30002	78.893	7.30028	83.4095		7.3	82.5666	7.3	82.9126	7.3	83.6465
725	72.35	725	1.10553		7.5	86.7646		7.4	0.64153	7.4	0.49335	7.40003	0.37966					7.5	3.00947		7.40004	78.9037	7.40007	83.4017		7.4	82.5716	7.4	82.9392	7.4	83.64
724	72.4576	724	1.1009		7.59996	86.7599		7.5	0.63671	7.5	0.49038	7.5	0.37473					7.6	3.01716		7.50029	78.9166	7.5001	83.4112		7.5	82.5785	7.5	82.9286	7.5	83.6598
723	72.5905	723	1.09868		7.70004	86.7733		7.6	0.6323	7.6	0.48733	7.60007	0.36999					7.70001	3.02451		7.60008	78.9369	7.60012	83.417		7.6	82.5772	7.6	82.9203	7.6	83.651
722	72.7642	722	1.08739		7.8	86.757		7.7	0.62899	7.7	0.48426	7.70004	0.36511					7.80001	3.02823		7.7001	78.9257	7.70014	83.4079		7.7	82.5911	7.7	82.9341	7.7	83.6486
721	72.9165	721	1.08295		7.90002	86.7285		7.8	0.62438	7.8	0.48128	7.8	0.36047					7.90001	3.03735		7.79989	78.9495	7.80016	83.405		7.8	82.5787	7.8	82.9275	7.8	83.6454
720	73.0526	720	1.07852		7.99999	86.7317		7.9	0.61995	7.9	0.47838	7.90002	0.35578					8	3.04545		7.90014	78.9056	7.89995	83.396		7.9	82.6336	7.9	82.9403	7.9	83.6364
719	73.18	719	1.0731		8.10001	86.7088		8	0.61525	8	0.47551	7.99999	0.35117					8.1	3.05441		8.00016	78.8895	8.0002	83.3743		8	82.5539	8	82.9137	8	83.655
718	73.3203	718	1.06504		8.20003	86.7204		8.1	0.61098	8.1	0.4728	8.10007	0.34652					8.20001	3.06052		8.09996	78.9201	8.10022	83.3968		8.1	82.586	8.1	82.9309	8.1	83.6542
717	73.4768	717	1.06118		8.29999	86.7211		8.2	0.60635	8.2	0.46997	8.20003	0.34221					8.30001	3.07005		8.20021	78.9358	8.20002	83.4182		8.2	82.5714	8.2	82.9427	8.2	83.652
716	73.6064	716	1.05313		8.40002	86.7425		8.3	0.6021	8.3	0.46716	8.29999	0.33757					8.40001	3.08375		8.3	78.9328	8.30027	83.4052		8.3	82.5958	8.3	82.9181	8.3	83.6488
715	73.761	715	1.04854		8.49998	86.7601		8.4	0.59805	8.4	0.46438	8.40002	0.33318					8.50001	3.08856		8.40002	78.9464	8.40006	83.4304		8.4	82.6016	8.4	82.9265	8.4	83.654
714	73.9255	714	1.04303		8.6	86.7671		8.5	0.59392	8.5	0.46164	8.50004	0.32879					8.6	3.09592		8.50027	78.9571	8.50008	83.4337		8.5	82.6987	8.5	82.947	8.5	83.6359
713	74.0545	713	1.03621		8.70002	86.7645		8.6	0.58928	8.6	0.45885	8.60006	0.32458					8.70001	3.1049		8.60006	78.957	8.60033	83.4403		8.6	82.6177	8.6	82.9624	8.6	83.6418
712	74.1914	712	1.03165		8.79999	86.7576		8.7	0.58535	8.7	0.45619	8.70002	0.32041					8.80001	3.1133		8.70009	78.965	8.70012	83.4411		8.7	82.5486	8.7	82.936	8.7	83.6519
711	74.3542	711	1.02448		8.90001	86.7478		8.8	0.58087	8.8	0.45353	8.79999	0.31638					8.90001	3.12181		8.80011	78.9369	8.80014	83.4202		8.8	82.5364	8.8	82.9482	8.8	83.6472
710	74.5023	710	1.02086		9.00003	86.718		8.9	0.5764	8.9	0.4509	8.90007	0.31215					9.00001	3.132		8.90013	78.9314	8.89994	83.4183		8.9	82.6998	8.9	82.9649	8.9	83.6534
709	74.6329	709	1.00834		9.09999	86.7198		9	0.57279	9	0.44842	9.00003	0.30828					9.1	3.13837		9.00015	78.9677	9.00019	83.4259		9	82.6728	9	82.9592	9	83.6514
708	74.7818	708	1.01181		9.20001	86.7158		9.1	0.56837	9.1	0.44577	9.10005	0.30416					9.20001	3.14954		9.09994	78.9642	9.10021	83.4266		9.1	82.6339	9.1	82.9728	9.1	83.6708
707	74.933	707	1.00024		9.29998	86.7066		9.2	0.56423	9.2	0.44339	9.20002	0.30032					9.30001	3.15985		9.20019	78.9829	9.2	83.4856		9.2	82.6191	9.2	82.9418	9.2	83.6652
706	75.0126	706	0.99589		9.40006	86.7284		9.3	0.56031	9.3	0.44073	9.29998	0.29632					9.40001	3.16716		9.29998	78.9836	9.30025	83.4588		9.3	82.4915	9.3	82.9718	9.3	83.6228
705	75.1834	705	0.98773		9.50002	86.7405		9.4	0.55618	9.4	0.4382	9.40006	0.29249					9.50001	3.17331		9.40001	78.9939	9.40004	83.4452		9.4	82.603	9.4	82.9672	9.4	83.6211
704	75.3179	704	0.9851		9.59999	86.7689		9.5	0.55216	9.5	0.43586	9.50002	0.28868					9.6	3.18626		9.50026	78.9846	9.50007	83.4549		9.5	82.6274	9.5	82.9658	9.5	83.6406
703	75.4619	703	0.97604		9.70001	86.7683		9.6	0.54825	9.6	0.43323	9.60004	0.28499					9.70001	3.19204		9.60005	78.9842	9.60032	83.4627		9.6	82.6218	9.6	82.9617	9.6	83.6448
702	75.6141	702	0.96764		9.79997	86.7509		9.7	0.54422	9.7	0.43092	9.70001	0.28125					9.80001	3.20271		9.70007	78.9815	9.70011	83.4524		9.7	82.6133	9.7	82.9982	9.7	83.6447
701	75.8021	701	0.96767		9.90005	86.7299		9.8	0.53963	9.8	0.42851	9.80003	0.2777					9.90001	3.21462		9.80009	78.9966	9.80013	83.4466		9.8	82.6121	9.8	82.9932	9.8	83.633
700	75.9273	700	0.95554		10	86.7479		9.9	0.53527	9.9	0.42612	9.90005	0.27413					10	3.22485		9.90011	78.9847	9.89992	83.4246		9.9	82.6006	9.9	82.9853	9.9	83.6572
699	76.047	699	0.95268		10.1	86.7315		10	0.53173	10	0.42383	10	0.27068					10.1	3.23274		10.0001	78.9996	10.0002	83.421		10	82.5957	10	82.9947	10	83.6417
698	76.1664	698	0.94525		10.2	86.7125		10.1	0.52864	10.1	0.42155	10.1	0.26728					10.2	3.24253		10.1002	79.0335	10.1002	83.4747		10.1	82.6452	10.1	82.9801	10.1	83.6531
697	76.3251	697	0.93944		10.3	86.7031		10.2	0.52473	10.2	0.41923	10.2	0.26382					10.3	3.25186		10.2002	79.0333	10.2	83.4578		10.2	82.6363	10.2	82.9851	10.2	83.6368
696	76.4749	696	0.93239		10.4	86.7372		10.3	0.5206	10.3	0.41697	10.3	0.26031					10.4	3.26278		10.3	79.0268	10.3002	83.4613		10.3	82.6075	10.3	83.0028	10.3	83.6505
695	76.609	695	0.92926		10.5	86.7415		10.4	0.51668	10.4	0.4147	10.4	0.25703					10.5	3.27137		10.4	79.0169	10.4	83.4428		10.4	82.6557	10.4	83.0222	10.4	83.6602
694	76.7714	694	0.92038		10.6	86.7279		10.5	0.51263	10.5	0.4124	10.5	0.25364					10.6	3.2812		10.5002	79.0185	10.5	83.4072		10.5	82.668	10.5	83.0136	10.5	83.6426
693	76.8713	693	0.91327		10.7	86.7538		10.6	0.50824	10.6	0.41005	10.6	0.25049					10.7	3.29427		10.6	79.0217	10.6003	83.4253		10.6	82.6737	10.6	83.0041	10.6	83.6456
692	77.0001	692	0.91128		10.8	86.7612		10.7	0.50551	10.7	0.40793	10.7	0.24723					10.8	3.30356		10.7001	79.0069	10.7001	83.4498		10.7	82.6471	10.7	83.0028	10.7	83.6435
691	77.1291	691	0.89817		10.9	86.7668		10.8	0.50145	10.8	0.40583	10.8	0.24421					10.9	3.31387		10.8001	79.0469	10.8001	83.4642		10.8	82.6393	10.8	82.9894	10.8	83.6501
690	77.2788	690	0.89697		11	86.7599		10.9	0.49792	10.9	0.40371	10.9	0.24104					11	3.32591		10.9001	79.0516	10.9001	83.4832		10.9	82.6384	10.9	83.0167	10.9	83.621
689	77.4238	689	0.88758		11.1	86.7432		11	0.49419	11	0.40158	11	0.23814					11.1	3.33717		11.0001	79.054	11.0002	83.4574		11	82.6297	11	83.0199	11	83.6463
688	77.5419	688	0.8867		11.2	86.7186		11.1	0.4905	11.1	0.39956	11.1001	0.23507					11.2	3.34897		11.1001	79.0694	11.1002	83.4221		11.1	82.6632	11.1	83.0124	11.1	83.6334
687	77.6891	687	0.87521		11.3	86.6986		11.2	0.48687	11.2	0.39738	11.2	0.23212					11.3	3.36217		11.2002	79.0724	11.2	83.4467		11.2	82.6609	11.2	83.0099	11.2	83.6549
686	77.8165	686	0.87178		11.4	86.7287		11.3	0.48329	11.3	0.39526	11.3	0.22912					11.4	3.37341		11.3	79.0674	11.3002	83.4754		11.3	82.676	11.3	83.01	11.3	83.6337
685	77.9066	685	0.86986		11.5	86.7483		11.4	0.47977	11.4	0.3932	11.4	0.22612					11.5	3.38193		11.4002	79.0605	11.4	83.4808		11.4	82.6694	11.4	83.0095	11.4	83.6342
684	78.0799	684	0.85837		11.6	86.7391		11.5	0.47621	11.5	0.39112	11.5	0.22331					11.6	3.397		11.5002	79.0592	11.5	83.4875		11.5	82.6586	11.5	83.0528	11.5	83.6659
683	78.2549	683	0.85162		11.7	86.7674		11.6	0.47271	11.6	0.38905	11.6001	0.22052					11.7	3.4068		11.6	79.0597	11.6003	83.476		11.6	82.6478	11.6	83.0423	11.6	83.6474
682	78.3896	682	0.84671		11.8	86.7687		11.7	0.46904	11.7	0.38716	11.7	0.21773					11.8	3.42182		11.7	79.061	11.7001	83.4365		11.7	82.6833	11.7	83.0319	11.7	83.657
681	78.5175	681	0.84344		11.9	86.7788		11.8	0.46552	11.8	0.38527	11.8	0.21519					11.9	3.43256		11.8001	79.08	11.8001	83.4591		11.8	82.682	11.8	83.039	11.8	83.6436
680	78.5938	680	0.83392		12	86.748		11.9	0.46233	11.9	0.38322	11.9	0.21259					12	3.44363		11.9001	79.1028	11.9001	83.4563		11.9	82.6839	11.9	83.0562	11.9	83.6436
679	78.7146	679	0.83057		12.1	86.7537		12	0.45874	12	0.38135	12	0.20987					12.1	3.45928		12.0001	79.1191	12.0001	83.4809		12	82.6689	12	83.0241	12	83.6702
678	78.8363	678	0.82089		12.2	86.7262		12.1	0.4556	12.1	0.3794	12.1001	0.2073					12.2	3.47064		12.1001	79.0995	12.1002	83.4991		12.1	82.6659	12.1	83.0324	12.1	83.6649
677	78.9754	677	0.8189		12.3	86.7479		12.2	0.4522	12.2	0.37754	12.2	0.20464					12.3	3.48331		12.2002	79.1004	12.2002	83.5062		12.2	82.6661	12.2	83.0489	12.2	83.6415
676	79.1191	676	0.81039		12.4	86.7395		12.3	0.44886	12.3	0.37535	12.3	0.20214					12.4	3.49839		12.2999	79.0924	12.3002	83.4986		12.3	82.676	12.3	83.035	12.3	83.652
675	79.2221	675	0.80569		12.5	86.7199		12.4	0.44536	12.4	0.37374	12.4	0.19964					12.5	3.51141		12.4002	79.1144	12.4	83.4927		12.4	82.6781	12.4	83.0389	12.4	83.6365
674	79.3319	674	0.79674		12.6	86.7242		12.5	0.44243	12.5	0.37181	12.5	0.19723					12.6	3.52287		12.5002	79.0854	12.5	83.4746		12.5	82.6586	12.5	83.0507	12.5	83.662
673	79.4481	673	0.7941		12.7	86.7351		12.6	0.43897	12.6	0.36997	12.6	0.19474					12.7	3.53559		12.6	79.0997	12.6003	83.4904		12.6	82.7013	12.6	83.0452	12.6	83.6479
672	79.5495	672	0.78611		12.8	86.7675		12.7	0.43562	12.7	0.36818	12.7	0.19227					12.8	3.55373		12.7003	79.1111	12.7001	83.453		12.7	82.6869	12.7	83.0274	12.7	83.6598
671	79.6907	671	0.77904		12.9	86.7767		12.8	0.4323	12.8	0.36632	12.8	0.19					12.9	3.56825		12.8001	79.1352	12.8001	83.5041		12.8	82.6776	12.8	83.066	12.8	83.6397
670	79.8142	670	0.77432		13	86.7685		12.9	0.42999	12.9	0.36466	12.9001	0.1877					13	3.58331		12.9001	79.1321	12.9001	83.4724		12.9	82.6626	12.9	83.0406	12.9	83.6488
669	79.943	669	0.76871		13.1	86.7347		13	0.42662	13	0.36291	13	0.18545					13.1	3.59782		13.0001	79.1278	13.0001	83.4641		13	82.6922	13	83.0649	13	83.6402
668	80.0538	668	0.76266		13.2	86.7502		13.1	0.4233	13.1	0.36099	13.1	0.18321					13.2	3.61377		13.1001	79.148	13.1001	83.4734		13.1	82.6735	13.1	83.0893	13.1	83.6689
667	80.1449	667	0.75446		13.3	86.7329		13.2	0.42025	13.2	0.35925	13.2	0.18093					13.3	3.63049		13.2001	79.1497	13.2002	83.4808		13.2	82.6742	13.2	83.0725	13.2	83.6563
666	80.2358	666	0.75165		13.4001	86.7198		13.3	0.41713	13.3	0.35748	13.3	0.17882					13.4	3.64301		13.2999	79.1125	13.3002	83.5079		13.3	82.6805	13.3	83.0865	13.3	83.6459
665	80.3649	665	0.7437		13.5	86.7354		13.4	0.41417	13.4	0.35584	13.4001	0.17664					13.5	3.65858		13.4002	79.1379	13.4	83.534		13.4	82.7279	13.4	83.0722	13.4	83.6675
664	80.4882	664	0.73611		13.6	86.7335		13.5	0.41104	13.5	0.35407	13.5	0.17451					13.6	3.6753		13.5002	79.1421	13.5002	83.5281		13.5	82.7121	13.5	83.0656	13.5	83.6648
663	80.617	663	0.73294		13.7	86.7307		13.6	0.40842	13.6	0.35241	13.6	0.17243					13.7	3.69152		13.6	79.1651	13.6003	83.5183		13.6	82.6912	13.6	83.0623	13.6	83.6392
662	80.7286	662	0.72652		13.8	86.7693		13.7	0.40474	13.7	0.35082	13.7	0.17037					13.8	3.71112		13.7002	79.1621	13.7	83.4917		13.7	82.6897	13.7	83.084	13.7	83.6427
661	80.8034	661	0.72023		13.9001	86.6695		13.8	0.40216	13.8	0.34914	13.8	0.16832					13.9	3.72576		13.8	79.1701	13.8001	83.5079		13.8	82.7241	13.8	83.0979	13.8	83.6386
660	80.8955	660	0.71412		14	86.5391		13.9	0.39987	13.9	0.34758	13.9001	0.16635					14	3.74564		13.9001	79.1871	13.9001	83.5325		13.9	82.7171	13.9	83.0787	13.9	83.6355
659	80.9782	659	0.70637		14.1	86.0405		14	0.39681	14	0.34585	14	0.16437					14.1	3.75891		14.0003	79.1636	14.0001	83.483		14	82.7667	14	83.0791	14	83.6265
658	81.0991	658	0.70403		14.2	85.5768		14.1	0.39362	14.1	0.34419	14.1	0.16252					14.2	3.78025		14.1001	79.1606	14.1001	83.4814		14.1	82.7007	14.1	83.1145	14.1	83.636
657	81.2365	657	0.69413		14.3	84.1934		14.2	0.39111	14.2	0.34254	14.2	0.16055					14.3	3.79907		14.2001	79.1604	14.2002	83.4766		14.2	82.7259	14.2	83.083	14.2	83.6418
[truncated: 76,530 more rows]

## Sheet: Fig.5
Fig. 5c																	Fig. 5e			Fig. 5f
[truncated: 7,347 more rows]

## Sheet: Supplementary Fig. 2
0 M H2SO4		0.3 M H2SO4		0.5 M H2SO4		1 M H2SO4
[truncated: 8,590 more rows]

## Sheet: Supplementary Fig. 3
0 M H2SO4		0.3 M H2SO4	0.5 M H2SO4	1 M H2SO4
[truncated: 2,010 more rows]

[truncated: 20 more sheets: Supplementary Fig. 4, Supplementary Fig. 8, Supplementary Fig. 9, Supplementary Fig. 10, Supplementary Fig. 11, Supplementary Fig. 12, Supplementary Fig. 15, Supplementary Fig. 16, Supplementary Fig. 17, Supplementary Fig. 18, Supplementary Fig. 20, Supplementary Fig. 21, Supplementary Fig. 22, Supplementary Fig. 23, Supplementary Fig. 24, Supplementary Fig. 25, Supplementary Fig. 27, Supplementary Fig. 28, Supplementary Fig. 30, Supplementary Fig. 31]
